# Supplementary material for: Microbial growth under drought is confined to distinct taxa and modified by potential future climate conditions
Source: Nat Commun. 2023 Sep 22;14:5895. doi: 10.1038/s41467-023-41524-y (PMC10516970; doi:10.1038/s41467-023-41524-y)
Supplement: Supplementary file 4 — Source Data [file 41467_2023_41524_MOESM4_ESM.xlsx]

## Sheet: readme
Parameter/ Figure	Description
trt.code.2	Sample ID (e.g. "a1_Q" : a= Treatment, 1 = replicate number, Q = sample incubated with heavy water)
Treatment	Treatment ("a" = Ambient, "aD"=Drought, "aF" = Future Climate, "aFD" = Fututre Climate & Drought)
Drought	Drought simulation ("Drought"," No drought")
Future	Climatic conditions ("Ambient", "FutureClimate")
Figure 1a	Absolute abundances of all ASVs (active & inactive)
Figure 1b	Absolute abundances of actively growing ASVs
Figure 4a	Mean ASV richness of main phyla across teatments including results from Two-way ANOVA and p-values that were corrected for multiple testing using fdr
Figure 4a	Mean ASV richness of main phyla across teatments including results from Two-way ANOVA and p-values that were corrected for multiple testing using fdr
Figure 5a	Proportional 18O assimilation values behind the heatmap visualization
Figure 5b	Proportional 18O assimilation values behind the heatmap visualization
Supplementary Figure 1	Relative growth rates of actively growing ASVs
Supplementary Figure 2	Relative growth rates of all ASVs after prevalence filtering (no growth: relative growth rate = 0)
Supplementary Figure 5	Proportional 18O assimilation values behind the heatmap visualization
Supplementary Figure 6	Proportional 18O assimilation values behind the heatmap visualization
Supplementary Figure 10	Proportional 18O assimilation values behind the heatmap visualization

## Sheet: Figure 1a
	trt.code.2	Treatment	Drought	Future	ASV_903_d7b_m34	ASV_hcj_6lq_66u	ASV_pi4_g4l_xtu	ASV_l53_uxb_4td	ASV_pg3_bfy_i91	ASV_17v_ywq_d2k	ASV_bf1_dyc_uyx	ASV_hqe_56h_diq	ASV_fsm_o7k_bz5	ASV_jgu_yg0_lgi	ASV_ift_pej_t75	ASV_pa3_qx8_rqv	ASV_4yp_vm5_zkj	ASV_1nl_mty_uuy	ASV_olz_3ja_3gj	ASV_j7d_1dq_jop	ASV_jfl_bzz_8gl	ASV_odc_j8e_aja	ASV_136_g7a_3sj	ASV_r3l_fbd_gvq	ASV_566_58d_hr3	ASV_e9u_1zt_vmo	ASV_ts0_n8k_sst	ASV_bdt_a5y_235	ASV_b89_st0_4id	ASV_d4r_7y8_c88	ASV_aoz_fxa_a7p	ASV_sbp_e0v_g4l	ASV_j0q_vyi_siy	ASV_g8z_6bs_djy	ASV_r4d_vkj_i29	ASV_a8r_qs6_s4p	ASV_6yp_8c6_k1s	ASV_bwc_odg_3g5	ASV_fey_zum_4i2	ASV_p7m_swi_lcz	ASV_18n_myy_clz	ASV_a6i_ihd_1h0	ASV_6ln_zgk_06m	ASV_s0g_6lf_0ln	ASV_etl_6sl_py3	ASV_14e_8nc_blr	ASV_j7v_669_32m	ASV_5te_qc8_6r4	ASV_qzf_1ou_7n4
1	a1_Q	a	No drought	Ambient	0	9967.19	0	19934.4	0	16975.8	9967.19	146.238	0	47059.7	0	88587.9	18546.2	19934.4	9831.09	35522.1	0	0	0	0	136.093	0	0	0	0	0	0	0	0	0	0	0	0	9967.19	0	133158	18546.2	0	0	0	1621.18	0	9831.09	0	0
2	a2_Q	a	No drought	Ambient	7629.94	30519.8	33263.4	0	12325	28987.3	122404	0	7629.94	36157.9	11073.3	282914	93377.1	36975.1	17226.7	63748.5	4695.08	7629.94	561.055	0	0	0	0	0	0	0	4695.08	0	9390.17	4695.08	0	0	0	0	47053.4	53357.1	7629.94	12325	39092.7	0	0	0	74825.6	0	4695.08
3	a3_Q	a	No drought	Ambient	0	154.586	8267.81	13085.6	0	2073.8	49912.8	0	68.8053	32312.3	2167.94	169489	29692.7	5224.21	38367.4	17258	0	881.056	0	0	0	0	0	0	0	0	0	6105.27	20426.8	15912.3	0	61.0863	0	881.056	0	6384.49	0	702.928	0	0	0	0	0	0	77954.2
4	a4_Q	a	No drought	Ambient	49.0034	0	16694.7	96060	0	4505.4	123428	69.3196	0	650.938	0	76464.5	144676	152081	88386.1	80334.9	139.901	0	0	0	0	0	0	0	0	0	0	0	6665.94	9009.94	0	828.684	828.684	0	0	142590	98.9825	98.9825	0	0	45471.8	0	69.9507	0	0
5	aD1_Q	aD	Drought	Ambient	0	40882.6	0	70667	0	51468.6	10729	0	0	10166.8	20333.7	105679	66649.4	19369.8	39703.5	47420.1	0	9202.97	0	2752.37	8397.65	0	0	2008.78	0	10166.8	37118	10166.8	12175.6	0	0	37118	0	0	7441.86	133079	0	0	18405.9	0	0	27909.8	40882.6	0	0
6	aD2_Q	aD	Drought	Ambient	3967.17	4639.04	4874.91	52117.5	0	98886.6	213763	4874.91	27121	18591.9	9513.95	728389	97833.5	79712.3	193995	31995.9	0	4874.91	5404.21	0	0	0	0	226.858	0	2437.46	3967.17	8842.08	2437.46	4018.58	3967.17	0	0	0	28623.4	33053	5803.78	3967.17	0	0	0	0	51.4099	0	0
7	aD3_Q	aD	Drought	Ambient	48675.3	21042.1	0	18907.4	0	52096.3	41000.7	9453.69	9453.69	746.67	0	344936	250192	36206.1	49403.2	28361.1	9453.69	0	0	0	0	0	548.669	0	0	0	11629.9	0	21590.7	19777.1	0	0	0	0	156693	700.802	0	21042.1	0	0	2580.85	0	1097.34	0	0
8	aD4_Q	aD	Drought	Ambient	8079.7	0	12449.4	24824.9	0	107631	240655	4625.75	7823.64	24682.8	23128.8	453366	90269.4	9422.21	261023	46312.7	22249.7	0	0	213.104	0	0	0	71.0347	0	256.065	2257.02	7908.99	34150.3	28096.7	0	6882.78	12162.4	4625.75	2257.02	99834.8	0	20071.4	15934	0	0	0	18819	85.355	7823.64
9	aF1_Q	aF	No drought	FutureClimate	0	0	0	0	0	0	0	0	0	0	0	84502.8	1026.98	0	0	0	53.7972	0	0	803.125	0	0	0	0	0	0	0	0	0	0	0	0	0	0	0	162724	0	0	56469.1	0	0	0	56469.1	0	0
10	aF2_Q	aF	No drought	FutureClimate	0	69.6574	0	0	2907.39	114959	58439.7	0	0	57182.6	942.592	106696	0	57182.6	453.512	0	0	0	0	0	0	0	0	0	0	0	628.395	0	0	0	314.197	0	0	0	0	1326.78	0	0	383.855	0	0	0	5814.78	0	46999.7
11	aF3_Q	aF	No drought	FutureClimate	0	95932	0	0	0	0	61741.1	0	368.374	47966	3071.97	651718	4600.6	63440.1	4939.54	691.376	0	0	0	901.2	0	0	0	138.275	0	0	0	0	47966	4939.54	0	0	0	0	0	223.255	47966	11925.4	95932	0	0	0	230325	0	47966
12	aF4_Q	aF	No drought	FutureClimate	0	33239	0	36129	0	9110.2	10006	0	0	6488.43	2958.12	102004	68.0848	63999.6	33589.6	1597.17	0	94.1719	372.981	0	0	0	0	0	0	112.15	68.0848	94.1719	68.0848	0	0	0	0	0	96336.6	196902	0	0	39659.3	33170.9	94.1719	0	96641.5	0	0
13	aFD1_Q	aFD	Drought	FutureClimate	1291.54	0	0	11446.2	11287.1	7534.23	16881.8	0	0	10154.6	10154.6	53979.6	67871.6	114544	30733	30463.9	0	10154.6	1813.04	0	302.116	0	0	97.2022	0	0	20309.3	10154.6	20309.3	0	10154.6	10154.6	0	10154.6	0	67950.8	0	33088.1	0	0	0	0	5243.16	0	0
14	aFD2_Q	aFD	Drought	FutureClimate	0	0	0	7510.37	0	82587.6	129408	0	0	49129.2	738.438	349728	7233.74	387.4	206115	24162.5	0	0	151.952	0	0	396.646	0	0	0	297.485	20521.6	0	0	0	5907.31	0	0	0	0	84330.5	0	0	0	0	0	10293.7	120863	0	20521.6
15	aFD3_Q	aFD	Drought	FutureClimate	0	232.851	0	18496.2	0	21908.3	87440.6	39262	0	8527.04	1489.42	330732	15545.6	0	43932.4	32183.6	7241.25	0	2793.11	0	1552.26	0	1596.85	0	773.004	0	0	0	20805.9	0	0	8527.04	0	0	45324.3	56913	0	660.349	0	0	39262	6835.3	185969	39978.5	0
16	aFD4_Q	aFD	Drought	FutureClimate	0	17295.3	6698.97	5669.46	0	211295	147456	458.297	190.148	9482.42	35635.2	315214	157775	68103.5	22213.3	34707.4	0	0	0	350.467	0	0	0	0	0	0	17295.3	0	18343.5	0	0	0	0	0	0	153558	0	260515	118477	0	0	5669.46	10037.7	0	0
[truncated: 5,000 more columns]

## Sheet: Figure 1b
	trt.code.2	Treatment	Drought	Future	ASV_102_qjh_3d7	ASV_107_8ev_hwt	ASV_10z_d3k_o0e	ASV_11c_ldz_t14	ASV_11c_op0_4ov	ASV_11k_8f1_69t	ASV_11n_fg4_moo	ASV_11p_5n4_0n4	ASV_11s_bu4_nst	ASV_11s_f79_3hb	ASV_121_1ps_d85	ASV_122_hq7_q39	ASV_12h_o2v_t8m	ASV_12j_k8e_tou	ASV_12t_6p6_l2n	ASV_12t_fcg_18h	ASV_12u_npe_wb2	ASV_137_y0b_q65	ASV_13f_hnx_mw0	ASV_13k_zl6_osg	ASV_13t_64h_ckp	ASV_14j_zpv_ym6	ASV_14l_1zh_3gb	ASV_14n_9ts_nwb	ASV_14o_z9g_omz	ASV_14x_c33_tky	ASV_15d_zk4_jyz	ASV_15f_mn3_99k	ASV_15u_jni_pj5	ASV_162_9l2_kon	ASV_166_k20_1cx	ASV_167_3dg_bmn	ASV_169_r4o_jey	ASV_16e_tzy_lu5	ASV_16f_k6s_acu	ASV_16j_wfp_81e	ASV_16l_ach_pmr	ASV_16t_r6d_8ky	ASV_174_22f_4lx	ASV_17s_aea_c2j	ASV_17v_wru_a7z	ASV_17v_ywq_d2k	ASV_17w_h99_qym	ASV_18b_yp3_etu	ASV_18g_69t_00c
1	a1_Q	a	No drought	Ambient	0	713337	0	0	839279	0	0	0	0	0	0	0	0	0	0	9831.09	0	0	0	416503	0	0	382658	395597	0	441870	30927.8	0	214704	1.72979e+06	0	0	0	0	0	0	807636	0	0	0	0	0	3.42934e+06	0	0
2	a2_Q	a	No drought	Ambient	0	0	0	0	1.22775e+06	0	0	0	0	0	139000	0	0	0	0	0	247724	0	0	1.65754e+06	0	0	0	66681.8	0	309918	0	0	0	0	0	144769	0	0	0	0	701783	0	313453	328988	0	0	212657	0	0
3	a3_Q	a	No drought	Ambient	23712.2	0	0	32366.7	1.2662e+06	0	0	0	0	0	254585	0	0	0	0	0	0	1.04117e+06	193452	1.27972e+06	0	216673	0	298394	32257.4	44993.9	75958.4	0	204523	0	0	0	0	0	0	15742.8	143862	1928.47	0	0	0	2073.8	134228	0	112406
4	a4_Q	a	No drought	Ambient	19837.7	0	0	0	685580	0	0	60059.5	0	0	215037	0	0	0	0	192348	50838.6	702440	0	834246	0	0	0	0	0	0	20570.6	0	2007.12	0	0	0	0	0	0	318822	692503	0	0	0	0	4505.4	378993	0	49997
5	aD1_Q	aD	Drought	Ambient	0	0	0	0	0	0	0	7.10658e+06	231187	0	0	0	0	0	0	0	0	0	0	0	0	0	0	57530.3	0	0	0	0	0	0	0	0	0	0	0	0	274704	3441.5	0	0	0	51468.6	0	0	373710
6	aD2_Q	aD	Drought	Ambient	0	0	0	0	0	0	0	0	0	0	0	56125.4	0	0	0	0	0	0	0	0	0	0	0	197306	0	0	0	0	0	0	0	0	0	0	0	0	461481	55170.8	0	0	84194.8	98886.6	0	0	0
7	aD3_Q	aD	Drought	Ambient	3129.52	0	0	0	0	0	0	394689	0	0	0	0	0	0	0	0	0	2365.83	0	0	0	437335	0	1.13734e+06	0	221667	0	0	0	0	0	0	0	0	0	0	354974	183338	0	0	0	52096.3	0	0	0
8	aD4_Q	aD	Drought	Ambient	0	0	860.219	0	0	0	0	338808	44259.9	0	0	0	0	0	0	0	0	0	0	0	0	0	0	14193.2	119.035	0	0	0	0	0	0	0	0	0	63966.9	0	105737	44310.8	0	0	0	0	0	0	78259.3
9	aF1_Q	aF	No drought	FutureClimate	0	0	0	0	0	0	0	152804	0	0	0	0	122719	0	0	581260	0	588531	0	0	0	0	0	0	0	0	0	0	0	0	0	0	0	0	0	0	392666	0	0	0	1.07757e+06	0	0	0	0
10	aF2_Q	aF	No drought	FutureClimate	0	494241	0	0	786089	422008	0	169917	0	0	0	0	259119	0	0	207811	0	231497	0	1.36331e+06	0	377528	345597	0	0	0	0	0	117121	486410	0	0	0	361892	0	0	320419	0	0	428624	268446	0	0	0	0
11	aF3_Q	aF	No drought	FutureClimate	0	0	0	0	1.97746e+06	0	0	651900	0	0	0	0	312996	0	0	45729.1	0	1.53839e+06	0	7.49691e+06	0	0	0	0	0	0	0	0	0	290481	0	0	494004	2.1173e+06	0	0	447862	0	0	781968	343801	0	0	1.04437e+06	0
12	aF4_Q	aF	No drought	FutureClimate	0	373383	104859	0	1.84281e+06	0	0	31547.3	0	0	0	0	107292	0	0	6488.43	0	1.16688e+06	0	290950	0	695605	343258	0	0	0	0	0	0	1.21203e+06	0	0	137431	719887	810395	0	321010	0	0	0	68314.6	0	0	0	0
13	aFD1_Q	aFD	Drought	FutureClimate	0	505921	0	0	714226	0	0	1.60864e+06	0	256074	0	481779	0	0	0	0	0	0	0	0	200931	0	0	0	0	0	0	174659	0	0	0	0	0	0	0	0	614000	0	0	0	200150	7534.23	0	0	0
14	aFD2_Q	aFD	Drought	FutureClimate	0	0	0	0	0	0	433472	1.99484e+06	48188	0	0	280391	0	0	0	0	0	0	0	0	48831.7	0	0	0	0	59885.9	0	0	150318	0	101908	0	0	0	0	0	119533	0	0	0	0	82587.6	0	0	0
15	aFD3_Q	aFD	Drought	FutureClimate	4521.88	0	0	0	0	0	566953	3.47614e+06	0	0	0	248005	0	55885.6	7910.57	0	0	17500.4	0	0	32152.2	0	0	0	1489.42	286525	0	0	346093	0	0	0	0	0	0	0	77902.8	0	0	0	0	0	0	0	0
16	aFD4_Q	aFD	Drought	FutureClimate	3472.57	0	0	0	0	0	120883	891364	0	119794	0	152429	0	222528	0	0	0	0	0	310547	231439	0	0	0	0	0	953.113	440.056	892308	0	0	0	0	0	0	0	62954.1	0	0	0	0	0	0	0	0
[truncated: 5,000 more columns]

## Sheet: Figure 2a
	trt.code.2	Drought	Future	ASV richness of active taxa	Treatment
1	a1_Q	No drought	Ambient	1625	a
2	a2_Q	No drought	Ambient	1402	a
3	a3_Q	No drought	Ambient	1895	a
4	a4_Q	No drought	Ambient	1298	a
5	aD1_Q	Drought	Ambient	391	aD
6	aD2_Q	Drought	Ambient	517	aD
7	aD3_Q	Drought	Ambient	589	aD
8	aD4_Q	Drought	Ambient	670	aD
9	aF1_Q	No drought	FutureClimate	990	aF
10	aF2_Q	No drought	FutureClimate	1435	aF
11	aF3_Q	No drought	FutureClimate	1400	aF
12	aF4_Q	No drought	FutureClimate	1845	aF
13	aFD1_Q	Drought	FutureClimate	719	aFD
14	aFD2_Q	Drought	FutureClimate	895	aFD
15	aFD3_Q	Drought	FutureClimate	841	aFD
16	aFD4_Q	Drought	FutureClimate	1151	aFD

## Sheet: Figure 2b
	Size of the growing community [%]	Drought	Future	SoilID2
1	35.428	No drought	Ambient	a1_Q
2	31.4647	No drought	Ambient	a2_Q
3	46.5616	No drought	Ambient	a3_Q
4	21.5963	No drought	Ambient	a4_Q
5	5.02505	Drought	Ambient	aD1_Q
6	4.45206	Drought	Ambient	aD2_Q
7	3.8351	Drought	Ambient	aD3_Q
8	4.54078	Drought	Ambient	aD4_Q
9	40.4633	No drought	FutureClimate	aF1_Q
10	37.3884	No drought	FutureClimate	aF2_Q
11	42.4683	No drought	FutureClimate	aF3_Q
12	55.5715	No drought	FutureClimate	aF4_Q
13	7.51704	Drought	FutureClimate	aFD1_Q
14	8.33206	Drought	FutureClimate	aFD2_Q
15	6.87574	Drought	FutureClimate	aFD3_Q
16	11.7656	Drought	FutureClimate	aFD4_Q

## Sheet: Figure 2c
	trt.code.2	taxonID	Treatment	Relative growth rate [1/d]
1	a1_Q	ASV_olz_3ja_3gj	a	0.098213
2	a1_Q	ASV_j7d_1dq_jop	a	0.0489709
3	a1_Q	ASV_aw7_zxk_1tm	a	0.0176282
4	a1_Q	ASV_27r_c6m_aes	a	0.0318625
5	a1_Q	ASV_42b_k1s_7y7	a	0.0241896
6	a1_Q	ASV_5q2_aet_d3s	a	0.115694
7	a1_Q	ASV_kqc_p9u_aqn	a	0.0566228
8	a1_Q	ASV_hm2_348_8up	a	0.0186547
9	a1_Q	ASV_792_kv9_a7d	a	0.0373244
10	a1_Q	ASV_5fa_cbx_0wv	a	0.0264006
11	a1_Q	ASV_pbf_u3n_rrw	a	0.0356116
12	a1_Q	ASV_rqz_zuk_xmo	a	0.108407
13	a1_Q	ASV_noa_mii_lkw	a	0.0328262
14	a1_Q	ASV_fwa_egs_6mn	a	0.0310549
15	a1_Q	ASV_npv_c6z_1g9	a	0.0474195
16	a1_Q	ASV_65k_o5e_r1c	a	0.0762309
17	a1_Q	ASV_nfx_p0e_qaq	a	0.0271255
18	a1_Q	ASV_t6e_f03_a5d	a	0.0320628
19	a1_Q	ASV_k38_5lj_q94	a	0.0301301
20	a1_Q	ASV_lo8_pge_duq	a	0.0717079
21	a1_Q	ASV_mwy_ggg_dpv	a	0.0488754
22	a1_Q	ASV_gb5_olt_kgq	a	0.0728576
23	a1_Q	ASV_ncx_n9m_fz0	a	0.0726307
24	a1_Q	ASV_6i0_lh0_o9a	a	0.0297845
25	a1_Q	ASV_aso_li0_np1	a	0.0210163
26	a1_Q	ASV_gra_fgh_67u	a	0.0200405
27	a1_Q	ASV_rw1_opi_ml4	a	0.0197827
28	a1_Q	ASV_kxa_7z3_510	a	0.017889
29	a1_Q	ASV_qhl_ish_q8q	a	0.0170459
30	a1_Q	ASV_c7a_fq5_kwy	a	0.0370719
31	a1_Q	ASV_mzi_aen_i81	a	0.0667254
32	a1_Q	ASV_i07_d21_9ay	a	0.0189972
33	a1_Q	ASV_f96_h7z_5lc	a	0.0201302
34	a1_Q	ASV_hyu_xef_3cu	a	0.0177911
35	a1_Q	ASV_rva_6tg_it5	a	0.0270758
36	a1_Q	ASV_gq5_jyt_61h	a	0.0209188
37	a1_Q	ASV_tal_lro_vdm	a	0.0218694
38	a1_Q	ASV_ca0_ux1_y6r	a	0.0187808
39	a1_Q	ASV_mt3_a0v_dap	a	0.0245563
40	a1_Q	ASV_hnx_hbd_xub	a	0.0324085
41	a1_Q	ASV_8m5_ywy_mk9	a	0.0231863
42	a1_Q	ASV_is3_enm_xxv	a	0.0177564
43	a1_Q	ASV_52o_hsj_3vx	a	0.018625
44	a1_Q	ASV_ah8_rpb_ilj	a	0.0178807
45	a1_Q	ASV_5p7_5hu_c4k	a	0.020338
46	a1_Q	ASV_efh_2kc_rux	a	0.0175906
47	a1_Q	ASV_qno_qf8_ryo	a	0.0373426
48	a1_Q	ASV_oy1_j5u_smr	a	0.203806
49	a1_Q	ASV_s7s_5fi_pkm	a	0.03413
50	a1_Q	ASV_lqb_pdy_hgq	a	0.0321387
51	a1_Q	ASV_igb_c2x_0pj	a	0.0193454
52	a1_Q	ASV_5nf_6iu_3rl	a	0.019762
53	a1_Q	ASV_wdb_m04_uu2	a	0.0196757
54	a1_Q	ASV_dra_hdv_c3y	a	0.0324951
55	a1_Q	ASV_71g_jkc_t5k	a	0.0222571
56	a1_Q	ASV_36u_awr_s52	a	0.0313853
57	a1_Q	ASV_tsd_lrc_ly4	a	0.0970434
58	a1_Q	ASV_5id_6ao_i46	a	0.0185489
59	a1_Q	ASV_bz3_ko4_upq	a	0.047641
60	a1_Q	ASV_pvh_lm0_ydy	a	0.0230997
61	a1_Q	ASV_j04_lum_dip	a	0.0255204
62	a1_Q	ASV_5n2_b0k_ctg	a	0.0245194
63	a1_Q	ASV_3kg_hcr_frx	a	0.0191857
64	a1_Q	ASV_he6_zk1_v21	a	0.0183248
65	a1_Q	ASV_jlf_gz2_y99	a	0.0193461
66	a1_Q	ASV_htp_m1y_dfo	a	0.0190103
67	a1_Q	ASV_6iv_cr2_a2j	a	0.0281304
68	a1_Q	ASV_ml8_ool_nqe	a	0.0192581
69	a1_Q	ASV_lq1_mww_61j	a	0.0459955
70	a1_Q	ASV_s77_dvh_z3z	a	0.0464266
71	a1_Q	ASV_5r9_yh0_3gi	a	0.0405161
72	a1_Q	ASV_nk2_vag_y1v	a	0.0407286
73	a1_Q	ASV_1rr_pq7_261	a	0.0831985
74	a1_Q	ASV_92q_un4_dly	a	0.0768163
75	a1_Q	ASV_4m5_s8x_3do	a	0.0226564
76	a1_Q	ASV_r0c_vf2_gty	a	0.0594502
77	a1_Q	ASV_afw_6r2_ymi	a	0.0385241
78	a1_Q	ASV_ctu_34f_8rm	a	0.0578926
79	a1_Q	ASV_6he_dgo_cju	a	0.085324
80	a1_Q	ASV_g51_ikf_oeb	a	0.0240385
81	a1_Q	ASV_myn_0i3_xcg	a	0.0665682
82	a1_Q	ASV_pvi_nf4_ms9	a	0.0274124
83	a1_Q	ASV_cc8_f3s_x3h	a	0.0484662
84	a1_Q	ASV_kzg_br3_a1m	a	0.0350019
85	a1_Q	ASV_3zt_2xb_vrn	a	0.0169289
86	a1_Q	ASV_ie2_15e_ikq	a	0.0201714
87	a1_Q	ASV_208_rn0_3mq	a	0.0512902
88	a1_Q	ASV_qrl_th1_hqu	a	0.0177603
89	a1_Q	ASV_5jb_gpf_eut	a	0.0359734
90	a1_Q	ASV_2sm_f7c_75b	a	0.0359342
91	a1_Q	ASV_ndn_mcf_suh	a	0.0247808
92	a1_Q	ASV_bn5_gc5_wou	a	0.034764
93	a1_Q	ASV_r7e_za0_pgb	a	0.0203432
94	a1_Q	ASV_4vs_s7p_mty	a	0.028563
95	a1_Q	ASV_qww_0ts_zb2	a	0.0583552
96	a1_Q	ASV_f5g_0wa_w12	a	0.0184156
97	a1_Q	ASV_sb2_tpb_e2i	a	0.0471822
98	a1_Q	ASV_2qk_psz_g6z	a	0.0224795
99	a1_Q	ASV_eqs_2zu_d7l	a	0.0210099
100	a1_Q	ASV_31h_2mr_e28	a	0.0259427
101	a1_Q	ASV_e6m_c5q_2e7	a	0.022346
102	a1_Q	ASV_fym_1te_9ou	a	0.0228038
103	a1_Q	ASV_4a9_715_t7y	a	0.0172319
104	a1_Q	ASV_1ty_eoq_9r5	a	0.0213138
105	a1_Q	ASV_994_4eu_v50	a	0.0231347
106	a1_Q	ASV_n1z_6q0_pn7	a	0.0219292
107	a1_Q	ASV_8t8_ixe_e80	a	0.0221297
108	a1_Q	ASV_2jx_3a9_gme	a	0.0222497
109	a1_Q	ASV_s9c_ggq_xs3	a	0.0250776
110	a1_Q	ASV_dtb_0yz_vcx	a	0.0198629
111	a1_Q	ASV_ptv_6mt_thz	a	0.0178558
112	a1_Q	ASV_nna_cyz_a2u	a	0.0209248
113	a1_Q	ASV_2f4_ocr_lly	a	0.0263694
114	a1_Q	ASV_31v_w4x_61j	a	0.0177619
115	a1_Q	ASV_d6f_mu4_pzd	a	0.0365353
116	a1_Q	ASV_cd1_8jc_y4x	a	0.0194479
117	a1_Q	ASV_m1y_3gt_y3r	a	0.0168485
118	a1_Q	ASV_kac_3ir_zr5	a	0.0431801
119	a1_Q	ASV_byu_5wp_evu	a	0.0180873
120	a1_Q	ASV_g6n_n4v_6tv	a	0.022222
121	a1_Q	ASV_pvk_g75_2oc	a	0.0187851
122	a1_Q	ASV_2wc_8zx_uhf	a	0.0306269
123	a1_Q	ASV_9ao_vsb_ni3	a	0.0331198
124	a1_Q	ASV_l5f_cgi_bnb	a	0.0703367
125	a1_Q	ASV_g64_21l_c97	a	0.0828978
126	a1_Q	ASV_e76_p2v_2ah	a	0.0504142
127	a1_Q	ASV_r6v_5n2_g4o	a	0.0305371
128	a1_Q	ASV_d8d_voi_rkl	a	0.0241317
129	a1_Q	ASV_6ya_any_x9h	a	0.0233191
130	a1_Q	ASV_nms_bhj_0kn	a	0.0170081
131	a1_Q	ASV_a8s_7o5_zr2	a	0.0806372
132	a1_Q	ASV_qov_obs_ufu	a	0.02246
133	a1_Q	ASV_al4_var_men	a	0.0190391
134	a1_Q	ASV_3e7_o3a_hdu	a	0.0202564
135	a1_Q	ASV_qr9_m0j_e4r	a	0.0202883
136	a1_Q	ASV_fs7_q1y_054	a	0.0198257
137	a1_Q	ASV_2k2_p2p_ud2	a	0.0244048
138	a1_Q	ASV_rq1_9wi_62g	a	0.0254968
139	a1_Q	ASV_19x_noo_rit	a	0.0167934
140	a1_Q	ASV_ckl_n9n_a73	a	0.023038
141	a1_Q	ASV_nd0_317_hht	a	0.0247469
142	a1_Q	ASV_qvp_r0v_li1	a	0.0180691
143	a1_Q	ASV_l5h_qxn_kwh	a	0.0174973
144	a1_Q	ASV_ss3_lyv_ikh	a	0.0856878
145	a1_Q	ASV_q4k_ypn_bh7	a	0.0235969
146	a1_Q	ASV_s2v_edh_p5t	a	0.0277081
147	a1_Q	ASV_sy1_i7b_enq	a	0.0268771
148	a1_Q	ASV_7vk_upu_6s9	a	0.0393099
149	a1_Q	ASV_8mr_l2g_rjy	a	0.0212037
150	a1_Q	ASV_qpi_1qe_eav	a	0.0225536
151	a1_Q	ASV_etq_6us_hlv	a	0.0533367
152	a1_Q	ASV_7p5_hzp_x2v	a	0.0197342
153	a1_Q	ASV_80f_u7o_svt	a	0.0346678
154	a1_Q	ASV_mgf_858_m0p	a	0.0171389
155	a1_Q	ASV_2yk_v28_l1p	a	0.0217117
156	a1_Q	ASV_23v_jtq_2a2	a	0.0256003
157	a1_Q	ASV_7t8_2l8_tls	a	0.0261627
158	a1_Q	ASV_6jy_oub_j3h	a	0.0193167
159	a1_Q	ASV_9ms_j1w_nuz	a	0.0185298
160	a1_Q	ASV_4nc_tvw_jeo	a	0.018258
161	a1_Q	ASV_fqn_byt_dud	a	0.0419237
162	a1_Q	ASV_nfn_r71_2y6	a	0.0208473
163	a1_Q	ASV_jzw_po2_n8n	a	0.026106
164	a1_Q	ASV_ojo_6op_v77	a	0.0174362
165	a1_Q	ASV_mr7_mem_ywa	a	0.0178257
166	a1_Q	ASV_2zl_3f2_1ix	a	0.0219551
167	a1_Q	ASV_l31_lmm_8qa	a	0.017699
168	a1_Q	ASV_ot2_mge_4w1	a	0.0924129
169	a1_Q	ASV_h6a_6pp_8cx	a	0.0328851
170	a1_Q	ASV_8rh_8li_8ea	a	0.026812
171	a1_Q	ASV_b9p_1h4_l3c	a	0.0272584
172	a1_Q	ASV_no7_xuw_7l7	a	0.025476
173	a1_Q	ASV_oz4_qj0_yux	a	0.0231788
174	a1_Q	ASV_5m2_iz6_wak	a	0.0176985
175	a1_Q	ASV_9i0_jr5_zlz	a	0.14789
176	a1_Q	ASV_g0h_8dj_us4	a	0.0550551
177	a1_Q	ASV_cdp_ubx_1pd	a	0.0202671
178	a1_Q	ASV_xq1_mti_t5s	a	0.0172343
179	a1_Q	ASV_s4e_xjj_fap	a	0.104126
180	a1_Q	ASV_tuz_9mp_dq2	a	0.0182477
181	a1_Q	ASV_5g5_56k_zs6	a	0.0241489
182	a1_Q	ASV_m6z_tcn_4rh	a	0.0397063
183	a1_Q	ASV_iic_zjn_hbm	a	0.0199946
184	a1_Q	ASV_4qr_xdf_zxg	a	0.0183915
185	a1_Q	ASV_el9_1nx_huj	a	0.0207173
186	a1_Q	ASV_4cm_cyt_n26	a	0.0230413
187	a1_Q	ASV_iu1_z71_6bm	a	0.0275045
188	a1_Q	ASV_k18_5lv_4b7	a	0.0212952
189	a1_Q	ASV_36z_sgs_gf3	a	0.081097
190	a1_Q	ASV_lpm_z43_hrl	a	0.0847943
191	a1_Q	ASV_be2_9vz_ctz	a	0.0185116
192	a1_Q	ASV_1pq_z19_hze	a	0.0200699
193	a1_Q	ASV_3og_9fd_xzg	a	0.0223313
194	a1_Q	ASV_hm8_jes_u4i	a	0.0198358
195	a1_Q	ASV_mtj_ufs_31q	a	0.0198213
196	a1_Q	ASV_ixb_qou_ntp	a	0.0199916
197	a1_Q	ASV_26b_xh2_yxn	a	0.032721
198	a1_Q	ASV_ate_sqe_138	a	0.0267248
199	a1_Q	ASV_cdh_pox_1w1	a	0.023583
200	a1_Q	ASV_8pv_m51_g6o	a	0.0198406
201	a1_Q	ASV_q2x_ouj_yjy	a	0.0212082
202	a1_Q	ASV_7wo_484_aje	a	0.0188911
203	a1_Q	ASV_j3f_oxr_nqe	a	0.0184182
204	a1_Q	ASV_odp_bm5_wh8	a	0.0176578
205	a1_Q	ASV_8k3_to8_nmu	a	0.023836
206	a1_Q	ASV_tp2_68w_4al	a	0.0191981
207	a1_Q	ASV_hdg_2lo_0vo	a	0.03926
208	a1_Q	ASV_83c_lb3_g4f	a	0.018227
209	a1_Q	ASV_q7c_c8s_xcd	a	0.020562
210	a1_Q	ASV_dr3_dzj_6z2	a	0.020021
211	a1_Q	ASV_cv0_sz8_wz1	a	0.0363136
212	a1_Q	ASV_ot2_422_elp	a	0.0407242
213	a1_Q	ASV_ek0_uo7_f1o	a	0.0250117
214	a1_Q	ASV_1xg_q6a_14w	a	0.16169
215	a1_Q	ASV_npl_63f_b1j	a	0.0168003
216	a1_Q	ASV_t1g_ymb_l28	a	0.0538648
217	a1_Q	ASV_fhr_eb4_h3n	a	0.0168197
218	a1_Q	ASV_43i_wk7_21r	a	0.0417774
219	a1_Q	ASV_l0z_wh0_mx3	a	0.0197641
220	a1_Q	ASV_hfo_nl3_m6k	a	0.0207166
221	a1_Q	ASV_bsi_kl0_ick	a	0.0341564
222	a1_Q	ASV_p2h_pkf_bky	a	0.0178116
223	a1_Q	ASV_oqn_coa_rpz	a	0.0572945
224	a1_Q	ASV_5y2_jty_9z3	a	0.154349
225	a1_Q	ASV_409_bxk_25i	a	0.0276888
226	a1_Q	ASV_jvb_jkd_52g	a	0.0169897
227	a1_Q	ASV_i48_x65_0a5	a	0.0172781
228	a1_Q	ASV_y6i_qec_8o1	a	0.0283907
229	a1_Q	ASV_2r0_wt6_4uk	a	0.0175314
230	a1_Q	ASV_nl3_2rl_lf0	a	0.0216626
231	a1_Q	ASV_7w1_51g_p68	a	0.0235652
232	a1_Q	ASV_6oc_s1y_ay2	a	0.0240247
233	a1_Q	ASV_bda_97f_yaj	a	0.0620708
234	a1_Q	ASV_bhu_dgo_una	a	0.0172208
235	a1_Q	ASV_tbw_l7i_2g4	a	0.0279352
236	a1_Q	ASV_atk_m5e_jb5	a	0.0242364
237	a1_Q	ASV_q62_1pl_48v	a	0.0235421
238	a1_Q	ASV_ib8_r6w_ib3	a	0.0209455
239	a1_Q	ASV_529_cou_in2	a	0.0219682
240	a1_Q	ASV_msq_oxk_n3f	a	0.0242161
241	a1_Q	ASV_gak_tp0_bee	a	0.0172473
242	a1_Q	ASV_p7h_pqm_039	a	0.0207537
243	a1_Q	ASV_ld0_9na_vf5	a	0.0192114
244	a1_Q	ASV_k6a_ecb_wha	a	0.0178718
245	a1_Q	ASV_5ja_nya_q9e	a	0.0302005
246	a1_Q	ASV_t2c_1zj_6mn	a	0.0168028
247	a1_Q	ASV_14x_c33_tky	a	0.0234297
248	a1_Q	ASV_3yb_l3s_z54	a	0.0223152
249	a1_Q	ASV_9fj_q05_kix	a	0.0335932
250	a1_Q	ASV_861_wh2_iv6	a	0.016951
251	a1_Q	ASV_myo_9sj_53y	a	0.0300359
252	a1_Q	ASV_jfv_arc_8t2	a	0.0267692
253	a1_Q	ASV_1yv_9v8_2i5	a	0.0292705
254	a1_Q	ASV_huz_hrz_25u	a	0.0202282
255	a1_Q	ASV_i1q_hbz_ui1	a	0.0192991
256	a1_Q	ASV_c0r_iem_vxe	a	0.0190782
257	a1_Q	ASV_9ru_nqt_xgr	a	0.0237208
258	a1_Q	ASV_9wf_olq_wsx	a	0.0527482
259	a1_Q	ASV_o6o_olq_96y	a	0.0201954
260	a1_Q	ASV_29b_pcp_5f0	a	0.0335277
261	a1_Q	ASV_iqn_gie_8uo	a	0.019351
262	a1_Q	ASV_975_e22_jlt	a	0.0260488
263	a1_Q	ASV_ogu_uiw_r9v	a	0.0534072
264	a1_Q	ASV_l3q_u28_han	a	0.0292382
265	a1_Q	ASV_997_qnx_9vj	a	0.0787499
266	a1_Q	ASV_etk_wwt_a3x	a	0.0187394
267	a1_Q	ASV_ff1_gly_52s	a	0.0347906
268	a1_Q	ASV_8f4_rfp_hb9	a	0.0247819
269	a1_Q	ASV_5m2_ov8_wj3	a	0.0218561
270	a1_Q	ASV_8ci_czk_1vx	a	0.0244116
271	a1_Q	ASV_t4c_g4q_i3s	a	0.0266865
272	a1_Q	ASV_frn_f7k_ehy	a	0.0195354
273	a1_Q	ASV_56k_no3_sdb	a	0.0322621
274	a1_Q	ASV_3il_2hg_cdj	a	0.0444242
275	a1_Q	ASV_dfu_wp3_v35	a	0.081689
276	a1_Q	ASV_mm6_gdi_93t	a	0.0973683
277	a1_Q	ASV_53m_gpd_xrs	a	0.0214096
278	a1_Q	ASV_ft3_vmd_bkj	a	0.0256781
279	a1_Q	ASV_hsg_hsl_xam	a	0.0276625
280	a1_Q	ASV_k4t_yzh_d36	a	0.0309424
281	a1_Q	ASV_64z_ls3_07j	a	0.0378643
282	a1_Q	ASV_f27_8r0_2qw	a	0.0309645
283	a1_Q	ASV_wrf_hfj_ffb	a	0.0186275
284	a1_Q	ASV_73i_y0h_9b3	a	0.0394582
285	a1_Q	ASV_rq5_6xb_c4s	a	0.0248569
286	a1_Q	ASV_8i8_tlg_lj0	a	0.0330377
287	a1_Q	ASV_psf_b4d_1fq	a	0.0850433
288	a1_Q	ASV_gyl_zz2_cm5	a	0.0277645
289	a1_Q	ASV_dnh_hvh_mw4	a	0.0415903
290	a1_Q	ASV_sfp_k91_jnq	a	0.0607573
291	a1_Q	ASV_g4w_x5j_pqi	a	0.0471243
292	a1_Q	ASV_6xi_obf_k12	a	0.0554723
293	a1_Q	ASV_p3y_avt_u0w	a	0.026857
294	a1_Q	ASV_yqd_15q_29o	a	0.0362704
295	a1_Q	ASV_99a_vco_jua	a	0.0605497
296	a1_Q	ASV_3a0_ths_k8c	a	0.0278494
297	a1_Q	ASV_mmj_ooo_ktu	a	0.04632
298	a1_Q	ASV_tq9_q6a_9wf	a	0.0302353
299	a1_Q	ASV_bbr_aci_wev	a	0.0446589
300	a1_Q	ASV_c7h_ojs_w9o	a	0.0494731
301	a1_Q	ASV_ckz_wqi_1s7	a	0.0236163
302	a1_Q	ASV_nne_ccb_vot	a	0.135713
303	a1_Q	ASV_d83_2zz_epm	a	0.0332879
304	a1_Q	ASV_dg6_3km_9e5	a	0.0424801
305	a1_Q	ASV_aq5_3as_e4q	a	0.0354942
306	a1_Q	ASV_rkg_b64_r4a	a	0.0236477
307	a1_Q	ASV_orw_kt1_xiw	a	0.0411606
308	a1_Q	ASV_p3e_j6y_76p	a	0.020042
309	a1_Q	ASV_4ae_ekw_7k6	a	0.0171356
310	a1_Q	ASV_h1s_1nk_utu	a	0.0211782
311	a1_Q	ASV_nwl_gr2_vwv	a	0.0181962
312	a1_Q	ASV_7xi_2jx_yu4	a	0.0290724
313	a1_Q	ASV_s10_000_q47	a	0.0188687
314	a1_Q	ASV_adf_c2w_ocp	a	0.0183849
315	a1_Q	ASV_iry_nvu_gec	a	0.05397
316	a1_Q	ASV_jjj_9ab_qm5	a	0.0286495
317	a1_Q	ASV_6wd_mjh_toq	a	0.0227128
318	a1_Q	ASV_19p_bnk_s0v	a	0.0380724
319	a1_Q	ASV_p4k_yka_myr	a	0.039424
320	a1_Q	ASV_z0s_6y1_7am	a	0.0449394
321	a1_Q	ASV_hkk_fw2_ofo	a	0.0260496
322	a1_Q	ASV_l2b_q3k_slf	a	0.0481023
323	a1_Q	ASV_4h3_72e_5s7	a	0.033903
324	a1_Q	ASV_sc9_ezo_a1y	a	0.0212258
325	a1_Q	ASV_4w4_l5f_iq8	a	0.0291829
326	a1_Q	ASV_wif_zlh_oaj	a	0.138118
327	a1_Q	ASV_nu3_ahn_30s	a	0.0349009
328	a1_Q	ASV_lm0_yzr_vlq	a	0.0438037
329	a1_Q	ASV_3ao_3t8_6j1	a	0.024659
330	a1_Q	ASV_qb1_dau_0cs	a	0.0180073
331	a1_Q	ASV_jwd_awi_03l	a	0.0180807
332	a1_Q	ASV_gtt_o6f_dph	a	0.0209562
333	a1_Q	ASV_gwa_mwf_t8x	a	0.0252403
334	a1_Q	ASV_ta1_295_bgo	a	0.0314216
335	a1_Q	ASV_kj9_ybi_sil	a	0.0219921
336	a1_Q	ASV_7hp_2fo_u3r	a	0.129632
337	a1_Q	ASV_9oa_gb2_hlq	a	0.0289777
338	a1_Q	ASV_kuc_wns_2dn	a	0.0743208
339	a1_Q	ASV_2h4_8oh_q49	a	0.0259233
340	a1_Q	ASV_jzf_y47_xzp	a	0.138152
341	a1_Q	ASV_jcm_oaz_11k	a	0.0243217
342	a1_Q	ASV_hy8_v5s_f27	a	0.095672
343	a1_Q	ASV_csy_rel_gg5	a	0.0199093
344	a1_Q	ASV_815_oz8_yug	a	0.0196835
345	a1_Q	ASV_4xy_nnb_kd0	a	0.0197854
346	a1_Q	ASV_ptu_jym_kba	a	0.034595
347	a1_Q	ASV_pvx_7i2_asn	a	0.0188927
348	a1_Q	ASV_u7a_v4s_rof	a	0.0238653
349	a1_Q	ASV_35j_uqv_b1u	a	0.0434324
350	a1_Q	ASV_75k_wg4_pzk	a	0.0317608
351	a1_Q	ASV_11c_op0_4ov	a	0.0259677
352	a1_Q	ASV_ej4_gbe_p06	a	0.0286288
353	a1_Q	ASV_m5k_wqn_9f6	a	0.0243748
354	a1_Q	ASV_8mf_evy_mry	a	0.0170348
355	a1_Q	ASV_ip2_yew_6yp	a	0.0217145
356	a1_Q	ASV_392_yp0_n68	a	0.0276672
357	a1_Q	ASV_k6g_bxk_8d7	a	0.0311582
358	a1_Q	ASV_avh_do8_vsx	a	0.0317153
359	a1_Q	ASV_svx_n10_08a	a	0.0199411
360	a1_Q	ASV_cux_bes_1vh	a	0.079559
361	a1_Q	ASV_far_kpl_g66	a	0.102613
362	a1_Q	ASV_8pp_nlk_mfm	a	0.0171441
363	a1_Q	ASV_jtf_xoq_b60	a	0.0175993
364	a1_Q	ASV_85u_edn_gvq	a	0.0897383
365	a1_Q	ASV_q90_oo6_26s	a	0.0221965
366	a1_Q	ASV_f9n_df3_a9o	a	0.0681612
367	a1_Q	ASV_pg4_uyh_uyt	a	0.0619153
368	a1_Q	ASV_3l8_15j_s17	a	0.0169896
369	a1_Q	ASV_420_sa1_cqj	a	0.0171983
370	a1_Q	ASV_l5s_i71_1do	a	0.0225086
371	a1_Q	ASV_913_1wv_row	a	0.0177193
372	a1_Q	ASV_c3d_7wz_vlw	a	0.0455407
373	a1_Q	ASV_lsq_z75_mu1	a	0.0238542
374	a1_Q	ASV_ehj_kge_ywu	a	0.0219063
375	a1_Q	ASV_pbm_qve_jqn	a	0.103195
376	a1_Q	ASV_ald_qac_w9v	a	0.0314884
377	a1_Q	ASV_8ye_80s_qpk	a	0.0218225
378	a1_Q	ASV_2e8_b0j_p8v	a	0.0208763
379	a1_Q	ASV_of5_zmk_5la	a	0.0342626
380	a1_Q	ASV_dcg_3ry_7yk	a	0.0215661
381	a1_Q	ASV_gfe_1lb_gu0	a	0.0414729
382	a1_Q	ASV_568_kj5_amv	a	0.0217274
383	a1_Q	ASV_6z7_xu3_tsd	a	0.0223581
384	a1_Q	ASV_1jg_rh9_ie7	a	0.0264699
385	a1_Q	ASV_70w_myk_fhk	a	0.0325446
386	a1_Q	ASV_is6_p98_tvr	a	0.0209364
387	a1_Q	ASV_j3d_qd4_uuf	a	0.0182429
388	a1_Q	ASV_thf_05d_cab	a	0.0224497
389	a1_Q	ASV_8hg_d4t_cbh	a	0.0210016
390	a1_Q	ASV_35s_se6_e4w	a	0.0336982
391	a1_Q	ASV_8ea_x7u_0uq	a	0.0315025
392	a1_Q	ASV_q6n_0lz_az7	a	0.0171863
393	a1_Q	ASV_i6o_w8z_f46	a	0.0665891
394	a1_Q	ASV_m95_3m5_ofc	a	0.0348559
395	a1_Q	ASV_7pg_lux_d4d	a	0.0394156
396	a1_Q	ASV_gfv_2wm_97s	a	0.0235916
397	a1_Q	ASV_pg6_d4v_oj3	a	0.0330742
398	a1_Q	ASV_n96_gap_pfo	a	0.0388095
399	a1_Q	ASV_k6c_sy2_5x7	a	0.0340931
400	a1_Q	ASV_6rq_njf_qng	a	0.051127
401	a1_Q	ASV_dve_zj2_mij	a	0.0230504
402	a1_Q	ASV_7tf_dqw_yxl	a	0.0173845
403	a1_Q	ASV_tty_vpc_0xr	a	0.0215962
404	a1_Q	ASV_kk7_5oh_svb	a	0.0174055
405	a1_Q	ASV_6it_dyt_ye4	a	0.0174853
406	a1_Q	ASV_9t5_g9y_nvl	a	0.0217494
407	a1_Q	ASV_pcp_4ir_tvi	a	0.0220796
408	a1_Q	ASV_5vv_obp_noa	a	0.0295602
409	a1_Q	ASV_4w3_o2q_65d	a	0.0467449
410	a1_Q	ASV_g6n_njc_aqf	a	0.062081
411	a1_Q	ASV_ddj_27n_aay	a	0.032591
412	a1_Q	ASV_qo7_c3y_u0v	a	0.0274078
413	a1_Q	ASV_hkz_2lw_ixr	a	0.0214449
414	a1_Q	ASV_tul_ghl_1k7	a	0.0225765
415	a1_Q	ASV_r1c_jyf_4me	a	0.0347011
416	a1_Q	ASV_btx_4kn_wlo	a	0.0343835
417	a1_Q	ASV_h9t_eg4_5yg	a	0.0389775
418	a1_Q	ASV_hb4_cck_7s7	a	0.0620701
419	a1_Q	ASV_49i_tpn_inl	a	0.0340853
420	a1_Q	ASV_idn_4li_lxk	a	0.0221961
421	a1_Q	ASV_r07_mdx_lva	a	0.0200283
422	a1_Q	ASV_tw7_u2k_g07	a	0.0342965
423	a1_Q	ASV_la2_4wg_u0f	a	0.0174639
424	a1_Q	ASV_h0g_f1n_jnj	a	0.0217623
425	a1_Q	ASV_ly7_tiw_4n2	a	0.0299246
426	a1_Q	ASV_bxn_bbn_004	a	0.0242393
427	a1_Q	ASV_lcd_swf_w0p	a	0.0792209
428	a1_Q	ASV_bx3_30n_r9o	a	0.0283451
429	a1_Q	ASV_glm_3b8_14f	a	0.0383132
430	a1_Q	ASV_3vi_w8h_mf3	a	0.0184709
431	a1_Q	ASV_k1y_qke_67q	a	0.0370094
432	a1_Q	ASV_ssu_5cg_0zq	a	0.0220784
433	a1_Q	ASV_lzs_4nt_aws	a	0.0345763
434	a1_Q	ASV_lkc_owx_9tx	a	0.025349
435	a1_Q	ASV_m2v_i19_chl	a	0.0227814
436	a1_Q	ASV_jp3_fv3_5nj	a	0.0787057
437	a1_Q	ASV_7k6_jy5_dtb	a	0.0422129
438	a1_Q	ASV_awy_7k3_p7i	a	0.0198994
439	a1_Q	ASV_zdi_osq_jgl	a	0.0333155
440	a1_Q	ASV_hmz_nlh_4lr	a	0.0486365
441	a1_Q	ASV_6c7_zzt_3e7	a	0.0282179
442	a1_Q	ASV_9ce_7ui_0wp	a	0.0634992
443	a1_Q	ASV_b1s_gff_isx	a	0.0356056
444	a1_Q	ASV_8q0_xcm_vwq	a	0.0173084
445	a1_Q	ASV_3ug_1cv_rre	a	0.0170022
446	a1_Q	ASV_kpv_3kb_g2f	a	0.0189664
447	a1_Q	ASV_g7m_siv_iea	a	0.0237938
448	a1_Q	ASV_mw6_6ok_mju	a	0.027024
449	a1_Q	ASV_e9n_sqv_vlv	a	0.0222999
450	a1_Q	ASV_gut_vl6_4e4	a	0.0312749
451	a1_Q	ASV_rqz_jb0_rzc	a	0.0226782
452	a1_Q	ASV_6na_wd5_jx8	a	0.0293013
453	a1_Q	ASV_et5_m8m_hif	a	0.017708
454	a1_Q	ASV_1r0_86k_hn4	a	0.0176753
455	a1_Q	ASV_jq5_ggm_gsn	a	0.0234635
456	a1_Q	ASV_g8p_j4m_bou	a	0.0253316
457	a1_Q	ASV_9lz_5dd_0zu	a	0.0242634
458	a1_Q	ASV_kwf_0au_ogp	a	0.0168031
459	a1_Q	ASV_iid_448_sem	a	0.0188094
460	a1_Q	ASV_tsa_lh7_j6z	a	0.0195969
461	a1_Q	ASV_8ng_qhm_t00	a	0.0351463
462	a1_Q	ASV_5h6_z7e_2qs	a	0.017508
463	a1_Q	ASV_imz_e4e_z6s	a	0.0258962
464	a1_Q	ASV_6u6_ue2_nvb	a	0.0257575
465	a1_Q	ASV_qd7_ov6_brf	a	0.0201498
466	a1_Q	ASV_7a3_ols_2xs	a	0.0198928
467	a1_Q	ASV_pir_tqx_dij	a	0.0231374
468	a1_Q	ASV_4lb_22m_jjx	a	0.0199739
469	a1_Q	ASV_g2j_4ic_pv8	a	0.0176772
470	a1_Q	ASV_6bn_45s_miq	a	0.0241185
471	a1_Q	ASV_1ez_ya2_v8z	a	0.0382414
472	a1_Q	ASV_ljz_9f5_lgp	a	0.0191702
473	a1_Q	ASV_6b8_ec3_j48	a	0.0294394
474	a1_Q	ASV_42x_xbw_7p2	a	0.0685651
475	a1_Q	ASV_6r3_vql_0ux	a	0.0412031
476	a1_Q	ASV_ijv_oi3_a6u	a	0.0387506
477	a1_Q	ASV_idb_33f_iqi	a	0.0713545
478	a1_Q	ASV_hql_dkv_frq	a	0.0771353
479	a1_Q	ASV_bk4_8sk_qi5	a	0.0471314
480	a1_Q	ASV_b8y_28f_zr9	a	0.0668749
481	a1_Q	ASV_84j_pfv_6x3	a	0.05283
482	a1_Q	ASV_9ns_twe_tzu	a	0.0220955
483	a1_Q	ASV_5jx_6fn_b45	a	0.0193772
484	a1_Q	ASV_m7f_h6o_t1k	a	0.0230992
485	a1_Q	ASV_nes_dpj_jjo	a	0.0281252
486	a1_Q	ASV_bpm_wf9_x2b	a	0.0177484
487	a1_Q	ASV_ce5_yut_3l6	a	0.0173798
488	a1_Q	ASV_nn3_u6z_qdy	a	0.0298534
489	a1_Q	ASV_9ds_jj8_igw	a	0.023671
490	a1_Q	ASV_mo7_0i7_nc3	a	0.0196504
491	a1_Q	ASV_mpr_kql_zuj	a	0.0289738
492	a1_Q	ASV_puq_kr2_0rp	a	0.0184668
493	a1_Q	ASV_107_8ev_hwt	a	0.0197825
494	a1_Q	ASV_5aw_9ek_gws	a	0.107069
495	a1_Q	ASV_iaj_pps_oeh	a	0.0368731
496	a1_Q	ASV_omj_qd0_h24	a	0.0428589
497	a1_Q	ASV_m46_004_yfc	a	0.0201918
498	a1_Q	ASV_3qe_usa_tm5	a	0.0232311
499	a1_Q	ASV_f4b_hmn_vtj	a	0.0302017
500	a1_Q	ASV_ru0_pdm_es9	a	0.0237625
501	a1_Q	ASV_5y9_ffx_bp0	a	0.020778
502	a1_Q	ASV_hpu_qak_tt8	a	0.0281104
503	a1_Q	ASV_93w_d63_umm	a	0.0237799
504	a1_Q	ASV_jqe_egm_blp	a	0.0274461
505	a1_Q	ASV_2l1_r0y_dfm	a	0.0200425
506	a1_Q	ASV_5z2_lyj_3il	a	0.0303951
507	a1_Q	ASV_hgy_26e_gtt	a	0.0233736
508	a1_Q	ASV_gg1_guo_lmg	a	0.0182918
509	a1_Q	ASV_tss_vtl_6be	a	0.0261977
510	a1_Q	ASV_aex_4w9_kiy	a	0.0394174
511	a1_Q	ASV_a42_xsw_e8h	a	0.0291178
512	a1_Q	ASV_9r7_vfo_ypr	a	0.0382106
513	a1_Q	ASV_i2o_3wc_osp	a	0.0260203
514	a1_Q	ASV_j3o_66t_zqi	a	0.0702301
515	a1_Q	ASV_6tq_ekl_znn	a	0.0174403
516	a1_Q	ASV_a0v_grh_e0a	a	0.0227326
517	a1_Q	ASV_gjk_7ec_52h	a	0.0698958
518	a1_Q	ASV_28p_ufh_pd6	a	0.0213579
519	a1_Q	ASV_pvc_0nu_xq2	a	0.0195484
520	a1_Q	ASV_bvs_ij6_4gi	a	0.0775943
521	a1_Q	ASV_yz0_a1j_xsd	a	0.0474369
522	a1_Q	ASV_5xo_inb_g5c	a	0.019454
523	a1_Q	ASV_46z_47x_lfv	a	0.0380466
524	a1_Q	ASV_aj5_0md_qoc	a	0.0262136
525	a1_Q	ASV_88j_h8m_42z	a	0.0228917
526	a1_Q	ASV_kkh_o86_uwt	a	0.0224319
527	a1_Q	ASV_l9l_p09_a60	a	0.0237635
528	a1_Q	ASV_nfo_u0l_vpd	a	0.016848
529	a1_Q	ASV_5qo_wte_ng6	a	0.0186221
530	a1_Q	ASV_sby_wb2_i2r	a	0.0581475
531	a1_Q	ASV_899_swg_la7	a	0.0181499
532	a1_Q	ASV_5sl_ibk_9qe	a	0.0530535
533	a1_Q	ASV_ku3_932_26y	a	0.0493134
534	a1_Q	ASV_t4m_stz_bzd	a	0.0284947
535	a1_Q	ASV_tng_bqk_qi4	a	0.0328723
536	a1_Q	ASV_2pf_nm2_pit	a	0.0270408
537	a1_Q	ASV_ecp_32p_ksu	a	0.104254
538	a1_Q	ASV_brn_lpm_5gu	a	0.19495
539	a1_Q	ASV_1k0_e1f_sbr	a	0.0301081
540	a1_Q	ASV_8mv_blv_jyp	a	0.0238046
541	a1_Q	ASV_9ur_o92_0n4	a	0.0184603
542	a1_Q	ASV_dwm_4jh_4ac	a	0.0353046
543	a1_Q	ASV_9nb_l12_ylz	a	0.0244284
544	a1_Q	ASV_saj_s3t_76q	a	0.058791
545	a1_Q	ASV_ds7_cmq_un2	a	0.0383261
546	a1_Q	ASV_t0i_f10_7to	a	0.0364101
547	a1_Q	ASV_w4r_tv5_aul	a	0.131127
548	a1_Q	ASV_jt7_5f2_l8e	a	0.0189943
549	a1_Q	ASV_fe9_yon_x7b	a	0.0298948
550	a1_Q	ASV_naq_8l4_var	a	0.0197916
551	a1_Q	ASV_fal_vod_acs	a	0.0381908
552	a1_Q	ASV_onk_8zq_evp	a	0.0983187
553	a1_Q	ASV_rb3_63d_aed	a	0.0267661
554	a1_Q	ASV_825_mce_2qi	a	0.0186705
555	a1_Q	ASV_dhr_dfr_28a	a	0.0760401
556	a1_Q	ASV_7cb_04v_u5d	a	0.0261342
557	a1_Q	ASV_sxn_xrc_i0a	a	0.115235
558	a1_Q	ASV_byn_gep_5qw	a	0.0301397
559	a1_Q	ASV_igx_9ry_4wy	a	0.136243
560	a1_Q	ASV_tnv_enz_ved	a	0.0249256
561	a1_Q	ASV_3hf_56u_ebp	a	0.0196826
562	a1_Q	ASV_2t3_rdf_aqk	a	0.0279049
563	a1_Q	ASV_87v_7w9_uzk	a	0.0676296
564	a1_Q	ASV_vg6_m3l_5sd	a	0.0221501
565	a1_Q	ASV_ijk_5y8_9os	a	0.0190635
566	a1_Q	ASV_rul_6nx_wpg	a	0.0179234
567	a1_Q	ASV_crv_psf_hub	a	0.0273773
568	a1_Q	ASV_gnz_0r6_yj0	a	0.0205088
569	a1_Q	ASV_az5_46w_szv	a	0.0958166
570	a1_Q	ASV_s3t_bd4_657	a	0.0873911
571	a1_Q	ASV_3gx_wo5_y2y	a	0.0173853
572	a1_Q	ASV_py4_fkg_poj	a	0.123718
573	a1_Q	ASV_n40_me9_ajf	a	0.0345332
574	a1_Q	ASV_en5_j3w_oaz	a	0.0235754
575	a1_Q	ASV_dsu_8l1_ojz	a	0.0224016
576	a1_Q	ASV_2cm_qye_k4j	a	0.0403304
577	a1_Q	ASV_fk3_xe2_6wc	a	0.0202554
578	a1_Q	ASV_mte_nnq_pj8	a	0.0222964
579	a1_Q	ASV_nxb_k2d_guz	a	0.129497
580	a1_Q	ASV_amk_dk7_i06	a	0.0297331
581	a1_Q	ASV_djk_u69_68d	a	0.0613005
582	a1_Q	ASV_58k_kus_7ew	a	0.135535
583	a1_Q	ASV_lco_0g3_kky	a	0.0546063
584	a1_Q	ASV_fph_yko_gcj	a	0.0862654
585	a1_Q	ASV_i7r_9h7_byz	a	0.0247367
586	a1_Q	ASV_q9q_ngd_rgn	a	0.0374292
587	a1_Q	ASV_lku_y1d_fq2	a	0.0881315
588	a1_Q	ASV_q6g_hem_04q	a	0.0905168
589	a1_Q	ASV_9w0_q15_w5x	a	0.0247303
590	a1_Q	ASV_c9b_819_ziv	a	0.116334
591	a1_Q	ASV_gtl_2sl_xe9	a	0.049058
592	a1_Q	ASV_hg4_anm_o0e	a	0.0609599
593	a1_Q	ASV_e7n_8mb_i47	a	0.0853914
594	a1_Q	ASV_91z_1cq_w1n	a	0.0168313
595	a1_Q	ASV_g84_e3u_4mw	a	0.0554347
596	a1_Q	ASV_2a1_93n_mgo	a	0.0274425
597	a1_Q	ASV_p15_86q_ynx	a	0.0906513
598	a1_Q	ASV_4tu_x3i_3tr	a	0.0229468
599	a1_Q	ASV_au4_rbd_9qm	a	0.101502
600	a1_Q	ASV_qo7_1f9_ne8	a	0.129986
601	a1_Q	ASV_6lv_pfs_pg8	a	0.0532992
602	a1_Q	ASV_8p2_hic_xs7	a	0.0239939
603	a1_Q	ASV_o8r_w36_alr	a	0.0195121
604	a1_Q	ASV_mxc_14p_gyn	a	0.0494305
605	a1_Q	ASV_5fg_7bz_mhs	a	0.102984
606	a1_Q	ASV_4de_n7z_w9j	a	0.0882979
607	a1_Q	ASV_a51_6l8_t0g	a	0.0930019
608	a1_Q	ASV_cij_19w_21f	a	0.042591
609	a1_Q	ASV_dgd_qoc_3vj	a	0.0790281
610	a1_Q	ASV_7zj_qy6_g1k	a	0.0893141
611	a1_Q	ASV_mx0_906_xmi	a	0.185014
612	a1_Q	ASV_i9y_q1r_gav	a	0.114829
613	a1_Q	ASV_hs7_4nj_zic	a	0.102125
614	a1_Q	ASV_roa_2tw_cj2	a	0.0210997
615	a1_Q	ASV_hyf_gvy_prv	a	0.0192434
616	a1_Q	ASV_2dq_0co_xzu	a	0.0212519
617	a1_Q	ASV_ro3_1mw_wnk	a	0.182036
618	a1_Q	ASV_9om_e0q_0me	a	0.0415318
619	a1_Q	ASV_1dd_a4u_7g1	a	0.0198101
620	a1_Q	ASV_g3l_koo_7jh	a	0.134468
621	a1_Q	ASV_h0d_q6i_hu0	a	0.0682572
622	a1_Q	ASV_m5q_akv_m2b	a	0.0935851
623	a1_Q	ASV_dw3_fqj_obf	a	0.0175668
624	a1_Q	ASV_7lg_cqh_9iv	a	0.13262
625	a1_Q	ASV_695_omp_i10	a	0.139767
626	a1_Q	ASV_crs_6xu_cew	a	0.0765903
627	a1_Q	ASV_4kd_6j7_8te	a	0.122436
628	a1_Q	ASV_q7m_6yq_lxz	a	0.0397259
629	a1_Q	ASV_dem_7um_vve	a	0.0579107
630	a1_Q	ASV_87a_tdj_7au	a	0.0680139
631	a1_Q	ASV_j7s_1rj_2gr	a	0.109649
632	a1_Q	ASV_1n6_m27_6h6	a	0.0189292
633	a1_Q	ASV_16l_ach_pmr	a	0.0818043
634	a1_Q	ASV_5en_v93_d1b	a	0.0594427
635	a1_Q	ASV_d99_7zg_tfn	a	0.0238581
636	a1_Q	ASV_awo_b4f_7qz	a	0.0790624
637	a1_Q	ASV_56k_pew_5nl	a	0.111772
638	a1_Q	ASV_ox1_jit_9d5	a	0.0807863
639	a1_Q	ASV_iwu_cqv_883	a	0.180398
640	a1_Q	ASV_27x_1gw_mz7	a	0.0915981
641	a1_Q	ASV_m0m_756_ke2	a	0.0550121
642	a1_Q	ASV_3g0_odq_9e2	a	0.0211785
643	a1_Q	ASV_gvi_e8r_i8y	a	0.0186631
644	a1_Q	ASV_tse_7yt_6q4	a	0.0561543
645	a1_Q	ASV_rmw_7xq_0rh	a	0.0541993
646	a1_Q	ASV_j51_0ud_0g3	a	0.0816042
647	a1_Q	ASV_my3_rk7_s72	a	0.0553069
648	a1_Q	ASV_e4q_2y3_rpc	a	0.0250385
649	a1_Q	ASV_74q_1d9_can	a	0.0300867
650	a1_Q	ASV_toa_e7k_c0h	a	0.0266872
651	a1_Q	ASV_e87_72t_9z8	a	0.047022
652	a1_Q	ASV_hiv_9jz_odo	a	0.0273023
653	a1_Q	ASV_3np_ij4_muw	a	0.0237824
654	a1_Q	ASV_qdg_he1_qk8	a	0.0172292
655	a1_Q	ASV_7tj_n4d_vop	a	0.0314792
656	a1_Q	ASV_bi4_1do_5dr	a	0.0230622
657	a1_Q	ASV_j41_sq7_ath	a	0.0230236
658	a1_Q	ASV_e4u_ev1_r9h	a	0.0312372
659	a1_Q	ASV_atv_s98_qot	a	0.020821
660	a1_Q	ASV_77b_4aj_nw1	a	0.0527458
661	a1_Q	ASV_9xu_4vh_fbx	a	0.0194207
662	a1_Q	ASV_qpu_6w5_1gm	a	0.026049
663	a1_Q	ASV_14l_1zh_3gb	a	0.0168053
664	a1_Q	ASV_k52_cya_a67	a	0.0244296
665	a1_Q	ASV_phc_9z7_u7i	a	0.0774993
666	a1_Q	ASV_kr2_m2f_1tc	a	0.028534
667	a1_Q	ASV_i0w_wkc_32j	a	0.0191167
668	a1_Q	ASV_1o5_kmn_4a3	a	0.0182969
669	a1_Q	ASV_9co_mep_sei	a	0.0309332
670	a1_Q	ASV_ivi_0ex_zqk	a	0.0316776
671	a1_Q	ASV_9h2_akj_fds	a	0.0178797
672	a1_Q	ASV_9r6_086_nr0	a	0.0225569
673	a1_Q	ASV_q7m_i93_fo4	a	0.0414756
674	a1_Q	ASV_cwi_2sz_tuj	a	0.0182321
675	a1_Q	ASV_7m3_4vq_tea	a	0.0335673
676	a1_Q	ASV_hdd_6my_a20	a	0.016994
677	a1_Q	ASV_j70_yh8_om4	a	0.0416694
678	a1_Q	ASV_awv_5rg_s1q	a	0.0199796
679	a1_Q	ASV_k4y_das_ggb	a	0.0545714
680	a1_Q	ASV_ock_mx4_jjl	a	0.0206957
681	a1_Q	ASV_a7f_ndz_a2p	a	0.022013
682	a1_Q	ASV_d72_u22_2yp	a	0.0174243
683	a1_Q	ASV_5hl_r9m_tst	a	0.104937
684	a1_Q	ASV_r2b_jkm_ax2	a	0.0181758
685	a1_Q	ASV_m7y_yi6_2hv	a	0.0221532
686	a1_Q	ASV_q7t_6ne_n1n	a	0.0286469
687	a1_Q	ASV_g1u_6cp_6fg	a	0.0770742
688	a1_Q	ASV_of5_hcq_pim	a	0.0234902
689	a1_Q	ASV_ron_q72_qxj	a	0.0289415
690	a1_Q	ASV_oto_zjz_pnr	a	0.0187165
691	a1_Q	ASV_1x9_kln_8he	a	0.020028
692	a1_Q	ASV_k3q_xcq_q4k	a	0.0774842
693	a1_Q	ASV_5mc_kym_v6c	a	0.0244355
694	a1_Q	ASV_g5l_t9c_fej	a	0.0208699
695	a1_Q	ASV_elj_rbr_xm5	a	0.0211353
696	a1_Q	ASV_ck4_ds8_7pq	a	0.0267719
697	a1_Q	ASV_ilt_p4j_ub5	a	0.0168481
698	a1_Q	ASV_b28_j2u_u94	a	0.0279107
699	a1_Q	ASV_fq5_mo3_qsi	a	0.0267384
700	a1_Q	ASV_2p0_mfw_71s	a	0.0201587
701	a1_Q	ASV_ftl_mdq_gtz	a	0.0237618
702	a1_Q	ASV_7ql_yd4_xgq	a	0.0312605
703	a1_Q	ASV_712_57k_lea	a	0.0330996
704	a1_Q	ASV_3vo_sj1_045	a	0.026422
705	a1_Q	ASV_rqv_w3s_k7l	a	0.0387576
706	a1_Q	ASV_a3h_81x_i6i	a	0.0519845
707	a1_Q	ASV_q2t_41h_prl	a	0.0613098
708	a1_Q	ASV_gtp_hbx_25f	a	0.0269732
709	a1_Q	ASV_moi_aa3_zgr	a	0.0238095
710	a1_Q	ASV_hl7_ale_uaf	a	0.0188146
711	a1_Q	ASV_lpm_1ll_f6o	a	0.0258925
712	a1_Q	ASV_s6h_uvu_osy	a	0.0315724
713	a1_Q	ASV_lsa_w2d_7ki	a	0.062099
714	a1_Q	ASV_gd8_tlq_g01	a	0.0202502
715	a1_Q	ASV_7cr_nnt_ny0	a	0.0806816
716	a1_Q	ASV_b1p_w2c_sfi	a	0.105481
717	a1_Q	ASV_1xl_hty_5gy	a	0.0200601
718	a1_Q	ASV_422_4di_te9	a	0.0367333
719	a1_Q	ASV_8or_6nw_xqk	a	0.061033
720	a1_Q	ASV_9j1_wiw_fja	a	0.0354506
721	a1_Q	ASV_3jz_q6y_ejc	a	0.0736096
722	a1_Q	ASV_hk5_i1n_u7h	a	0.0495402
723	a1_Q	ASV_9ea_2ny_e9j	a	0.0610972
724	a1_Q	ASV_ovm_7ja_j54	a	0.0477883
725	a1_Q	ASV_e3n_1vj_neh	a	0.059263
726	a1_Q	ASV_chi_m3d_w1z	a	0.0472434
727	a1_Q	ASV_q1r_50i_i6d	a	0.019129
728	a1_Q	ASV_abe_wdi_106	a	0.0222931
729	a1_Q	ASV_dq0_rg0_ckt	a	0.0228713
730	a1_Q	ASV_ipo_amq_u3u	a	0.0226951
731	a1_Q	ASV_r6u_ds9_nll	a	0.048776
732	a1_Q	ASV_4e9_cn1_dzn	a	0.0542444
733	a1_Q	ASV_762_qni_0wj	a	0.025771
734	a1_Q	ASV_7zz_15n_012	a	0.0616574
735	a1_Q	ASV_3wa_4ly_2i3	a	0.0359419
736	a1_Q	ASV_7f3_m6m_6ov	a	0.0178261
737	a1_Q	ASV_hey_0gy_61c	a	0.0450651
738	a1_Q	ASV_8o9_do0_y69	a	0.041706
739	a1_Q	ASV_2jo_hig_sfh	a	0.0365673
740	a1_Q	ASV_923_qc6_rwz	a	0.0201061
741	a1_Q	ASV_rhk_t52_z1u	a	0.018042
742	a1_Q	ASV_a2e_wru_xhc	a	0.0451723
743	a1_Q	ASV_opw_8bw_zam	a	0.0842616
744	a1_Q	ASV_jo5_pjm_565	a	0.0323093
745	a1_Q	ASV_mci_bq2_2hp	a	0.0322008
746	a1_Q	ASV_e0g_ft3_eiv	a	0.0296499
747	a1_Q	ASV_nbj_ijq_vy9	a	0.0399807
748	a1_Q	ASV_lyn_a2i_qp9	a	0.0344845
749	a1_Q	ASV_owv_p03_u6d	a	0.0339077
750	a1_Q	ASV_162_9l2_kon	a	0.0279439
751	a1_Q	ASV_53l_5gq_pfc	a	0.0327752
752	a1_Q	ASV_a9p_0ua_sci	a	0.0252197
753	a1_Q	ASV_dar_9go_40f	a	0.037575
754	a1_Q	ASV_g2d_hsk_b43	a	0.0323976
755	a1_Q	ASV_lwg_buv_7a5	a	0.0270374
756	a1_Q	ASV_478_23b_pfi	a	0.0441681
757	a1_Q	ASV_1jn_vd0_lj2	a	0.0447883
758	a1_Q	ASV_ay1_fww_wke	a	0.0424704
759	a1_Q	ASV_han_tax_v80	a	0.0530143
760	a1_Q	ASV_e9m_s74_4xj	a	0.0385988
761	a1_Q	ASV_9do_rsc_1bq	a	0.0495425
762	a1_Q	ASV_ez6_wqb_ebx	a	0.0515291
763	a1_Q	ASV_kpp_2r3_to8	a	0.0237111
764	a1_Q	ASV_1pc_3dn_w6c	a	0.106664
765	a1_Q	ASV_8qg_sr3_ao0	a	0.0478763
766	a1_Q	ASV_44x_n2d_eqe	a	0.0240906
767	a1_Q	ASV_6kv_jxp_afg	a	0.0333223
768	a1_Q	ASV_sxg_wg4_03x	a	0.0600227
769	a1_Q	ASV_gab_nm6_dcn	a	0.115621
770	a1_Q	ASV_dmi_qmn_xex	a	0.0654565
771	a1_Q	ASV_1xw_26y_fyv	a	0.0579012
772	a1_Q	ASV_ixm_ig5_q25	a	0.0494376
773	a1_Q	ASV_swo_foc_6a7	a	0.0402098
774	a1_Q	ASV_jzt_yt3_tvf	a	0.0391212
775	a1_Q	ASV_9da_qhg_aec	a	0.0328854
776	a1_Q	ASV_mnc_2vp_yqd	a	0.0168133
777	a1_Q	ASV_l24_ryw_mp7	a	0.071992
778	a1_Q	ASV_hg6_11p_667	a	0.0677364
779	a1_Q	ASV_iwc_whu_9cs	a	0.0175222
780	a1_Q	ASV_orz_8op_xlj	a	0.126117
781	a1_Q	ASV_6f6_3ij_dz5	a	0.0421163
782	a1_Q	ASV_3w5_777_oqs	a	0.052623
783	a1_Q	ASV_tkb_e30_vlc	a	0.0390737
784	a1_Q	ASV_4rg_kuv_a6v	a	0.0249675
785	a1_Q	ASV_47j_2x3_evp	a	0.0717371
786	a1_Q	ASV_f9g_yk9_7ks	a	0.0211612
787	a1_Q	ASV_8lc_4x5_lof	a	0.0317348
788	a1_Q	ASV_86x_4b2_irv	a	0.051055
789	a1_Q	ASV_mjq_xxs_982	a	0.0188772
790	a1_Q	ASV_9ej_5ml_1nv	a	0.23424
791	a1_Q	ASV_zbl_x05_f5j	a	0.0388929
792	a1_Q	ASV_8jc_ocq_3gx	a	0.048594
793	a1_Q	ASV_q46_zpl_3xa	a	0.0422026
794	a1_Q	ASV_rw0_ypg_tsv	a	0.0684546
795	a1_Q	ASV_723_toe_bx3	a	0.055515
796	a1_Q	ASV_d64_u7h_tkc	a	0.0186752
797	a1_Q	ASV_fm7_xef_0by	a	0.0408842
798	a1_Q	ASV_4il_rdb_3ut	a	0.109641
799	a1_Q	ASV_51e_88n_fwj	a	0.0301141
800	a1_Q	ASV_pff_pu0_msc	a	0.0427992
801	a1_Q	ASV_r4n_eka_wcg	a	0.0241284
802	a1_Q	ASV_2v2_rmh_hui	a	0.0252158
803	a1_Q	ASV_7n8_w35_auy	a	0.0796969
804	a1_Q	ASV_oft_t4u_2xe	a	0.0429832
805	a1_Q	ASV_hhi_qm1_ta5	a	0.0337503
806	a1_Q	ASV_ljj_q3w_0b6	a	0.0307702
807	a1_Q	ASV_gfq_fi3_o59	a	0.0461227
808	a1_Q	ASV_idi_opr_y0b	a	0.0472679
809	a1_Q	ASV_gzj_mbw_k03	a	0.0436817
810	a1_Q	ASV_af5_iqw_7gk	a	0.0364065
811	a1_Q	ASV_m84_m2e_6oo	a	0.0626509
812	a1_Q	ASV_bd3_9wf_p43	a	0.123214
813	a1_Q	ASV_g6h_nvd_zc0	a	0.0804225
814	a1_Q	ASV_7py_i76_7q6	a	0.0255467
815	a1_Q	ASV_mje_mve_gp7	a	0.0248846
816	a1_Q	ASV_rkw_v80_d31	a	0.0768917
817	a1_Q	ASV_dho_xbj_6oa	a	0.0775902
818	a1_Q	ASV_326_qvs_rcu	a	0.0734379
819	a1_Q	ASV_8oj_rry_hb5	a	0.0280648
820	a1_Q	ASV_bdt_g78_a8j	a	0.0680752
821	a1_Q	ASV_26j_6gr_wps	a	0.0377823
822	a1_Q	ASV_mf8_q9s_h6s	a	0.0847193
823	a1_Q	ASV_3v6_eqv_5q5	a	0.0255715
824	a1_Q	ASV_igg_snu_hyd	a	0.0229963
825	a1_Q	ASV_bvd_69o_187	a	0.0194924
826	a1_Q	ASV_lgz_u0y_g7r	a	0.0359794
827	a1_Q	ASV_qjc_9ok_l8a	a	0.0403547
828	a1_Q	ASV_iy6_ynw_wj5	a	0.0235512
829	a1_Q	ASV_qfg_eik_2gf	a	0.0284901
830	a1_Q	ASV_rlr_f45_22r	a	0.0314116
831	a1_Q	ASV_bv1_tus_7j1	a	0.0517265
832	a1_Q	ASV_b2b_ppw_udy	a	0.0272929
833	a1_Q	ASV_50g_irf_t25	a	0.0240819
834	a1_Q	ASV_iv6_3tb_rb0	a	0.0291619
835	a1_Q	ASV_ets_f4a_wj5	a	0.0173406
836	a1_Q	ASV_1jk_npr_ex0	a	0.0292132
837	a1_Q	ASV_9ap_qd7_e12	a	0.0523877
838	a1_Q	ASV_gqh_j8l_egg	a	0.107625
839	a1_Q	ASV_spq_xht_cth	a	0.071311
840	a1_Q	ASV_1pl_s6c_es9	a	0.0457455
841	a1_Q	ASV_4nj_dy3_6ye	a	0.0221316
842	a1_Q	ASV_j7a_gqt_uot	a	0.030034
843	a1_Q	ASV_3oe_8tm_g01	a	0.0856218
844	a1_Q	ASV_dm6_ql1_scs	a	0.0239046
845	a1_Q	ASV_8np_ztd_6z1	a	0.0277036
846	a1_Q	ASV_8p3_koe_vps	a	0.0205793
847	a1_Q	ASV_knz_ni0_h0v	a	0.0179233
848	a1_Q	ASV_s4x_yza_9m1	a	0.0310237
849	a1_Q	ASV_a2s_htq_7zg	a	0.0303096
850	a1_Q	ASV_emj_q0w_sn8	a	0.0317297
851	a1_Q	ASV_cax_mtj_bsi	a	0.0193575
852	a1_Q	ASV_rzb_ezr_ep3	a	0.0190304
853	a1_Q	ASV_bwg_w7q_7gt	a	0.0331323
854	a1_Q	ASV_3k6_iii_q5u	a	0.0310767
855	a1_Q	ASV_pnl_4zh_7bs	a	0.0625422
856	a1_Q	ASV_81f_bck_wsq	a	0.0490874
857	a1_Q	ASV_azs_330_cac	a	0.035326
858	a1_Q	ASV_for_yl5_0p5	a	0.0319125
859	a1_Q	ASV_beo_8ou_3dd	a	0.0413454
860	a1_Q	ASV_jrk_tgb_cit	a	0.056057
861	a1_Q	ASV_g4y_hx5_jtu	a	0.0217346
862	a1_Q	ASV_qc4_4vr_4zf	a	0.0228446
863	a1_Q	ASV_r3c_kfa_qwo	a	0.0482559
864	a1_Q	ASV_9by_ddv_ldr	a	0.0243589
865	a1_Q	ASV_ifx_7p3_l06	a	0.0228015
866	a1_Q	ASV_q7g_355_qzr	a	0.0242769
867	a1_Q	ASV_lgh_v37_ypd	a	0.0177445
868	a1_Q	ASV_aql_u51_1sl	a	0.144814
869	a1_Q	ASV_k24_nto_36l	a	0.0206465
870	a1_Q	ASV_gmt_uu6_2kk	a	0.0171931
871	a1_Q	ASV_xs6_bso_lsv	a	0.0297802
872	a1_Q	ASV_bah_bfb_cqb	a	0.0178201
873	a1_Q	ASV_4px_c5u_ig2	a	0.0236609
874	a1_Q	ASV_feo_a3n_k3r	a	0.0264128
875	a1_Q	ASV_osm_qwt_shj	a	0.0448944
876	a1_Q	ASV_tp0_5t6_uvm	a	0.0210151
877	a1_Q	ASV_4fs_evt_ja0	a	0.0399434
878	a1_Q	ASV_68s_rog_6vf	a	0.0224894
879	a1_Q	ASV_ft4_ol0_4vb	a	0.0587057
880	a1_Q	ASV_eef_11u_8w1	a	0.0210554
881	a1_Q	ASV_esy_0mj_ndf	a	0.0184315
882	a1_Q	ASV_bj2_63t_4rw	a	0.110084
883	a1_Q	ASV_d7e_l1a_dvx	a	0.137238
884	a1_Q	ASV_69y_7xx_az6	a	0.019423
885	a1_Q	ASV_390_dhm_11i	a	0.0367227
886	a1_Q	ASV_ifh_c03_scf	a	0.0172314
887	a1_Q	ASV_dds_4st_5rc	a	0.0169265
888	a1_Q	ASV_245_t0c_fup	a	0.024154
889	a1_Q	ASV_yvk_o2k_3mr	a	0.0204633
890	a1_Q	ASV_kgg_grc_zdx	a	0.0381975
891	a1_Q	ASV_afo_5nu_sel	a	0.0259296
892	a1_Q	ASV_gg4_b12_gpw	a	0.0302357
893	a1_Q	ASV_6b2_5yl_7gr	a	0.0417299
894	a1_Q	ASV_lmw_co3_g05	a	0.196459
895	a1_Q	ASV_mzt_ajj_kn6	a	0.0454036
896	a1_Q	ASV_57y_u2y_ytx	a	0.0200157
897	a1_Q	ASV_qya_xo8_n6f	a	0.0734116
898	a1_Q	ASV_9pa_v22_fnn	a	0.0586236
899	a1_Q	ASV_7kd_4zu_3v9	a	0.0516748
900	a1_Q	ASV_hq6_xu5_50l	a	0.0242935
901	a1_Q	ASV_a5c_7z5_9a7	a	0.207362
902	a1_Q	ASV_duj_c08_f5m	a	0.0737594
903	a1_Q	ASV_hs8_ifd_ecr	a	0.0871774
904	a1_Q	ASV_bw8_ndp_qik	a	0.0577078
905	a1_Q	ASV_9o8_dhg_3k4	a	0.0728566
906	a1_Q	ASV_byb_f58_wh7	a	0.0613593
907	a1_Q	ASV_ejm_fkq_iw6	a	0.0517788
908	a1_Q	ASV_od8_udt_7z4	a	0.122085
909	a1_Q	ASV_kxe_gvc_3vk	a	0.0567587
910	a1_Q	ASV_1wz_gkz_1mo	a	0.0758916
911	a1_Q	ASV_g52_vk4_ude	a	0.0709682
912	a1_Q	ASV_hj5_zas_lly	a	0.0521399
913	a1_Q	ASV_o4r_jmm_h71	a	0.0849849
914	a1_Q	ASV_hlm_pt5_m9i	a	0.0597724
915	a1_Q	ASV_jjf_sa9_pzn	a	0.0898849
916	a1_Q	ASV_enu_06f_mki	a	0.0947853
917	a1_Q	ASV_ill_icp_vnx	a	0.0893795
918	a1_Q	ASV_gtn_rbh_pwg	a	0.119442
919	a1_Q	ASV_cmz_o6h_8bj	a	0.0922609
920	a1_Q	ASV_mo7_vs5_bt3	a	0.0588367
921	a1_Q	ASV_ppt_551_t7w	a	0.0849794
922	a1_Q	ASV_594_t10_ghr	a	0.10091
923	a1_Q	ASV_f0l_kd7_ja7	a	0.0847362
924	a1_Q	ASV_f79_94g_u79	a	0.0560864
925	a1_Q	ASV_9nn_odg_s70	a	0.0325192
926	a1_Q	ASV_glj_dh1_0c5	a	0.0730282
927	a1_Q	ASV_rxp_g1c_dcq	a	0.0675588
928	a1_Q	ASV_3lp_qj6_frd	a	0.0859773
929	a1_Q	ASV_gqy_qiu_pt7	a	0.0292844
930	a1_Q	ASV_pwh_wof_f5q	a	0.0310006
931	a1_Q	ASV_dy7_rml_7zw	a	0.0843231
932	a1_Q	ASV_sia_rj1_gcs	a	0.0255913
933	a1_Q	ASV_mrb_xi1_zoo	a	0.174375
934	a1_Q	ASV_h80_334_3hv	a	0.0360419
935	a1_Q	ASV_rt0_z7b_k5i	a	0.0784707
936	a1_Q	ASV_p4k_y5d_yqm	a	0.0525254
937	a1_Q	ASV_ib1_f15_zdx	a	0.0490948
938	a1_Q	ASV_6f2_dri_n3f	a	0.0572176
939	a1_Q	ASV_cu0_qfk_him	a	0.118068
940	a1_Q	ASV_qm1_kzb_acs	a	0.111473
941	a1_Q	ASV_p6a_tlw_0ne	a	0.0416037
942	a1_Q	ASV_fq6_kwk_eji	a	0.102783
943	a1_Q	ASV_ehy_1sb_efg	a	0.132826
944	a1_Q	ASV_400_rk3_n54	a	0.0480364
945	a1_Q	ASV_joe_joc_fe8	a	0.0390426
946	a1_Q	ASV_cf1_2sq_8lu	a	0.023786
947	a1_Q	ASV_tfk_5y2_59a	a	0.0421063
948	a1_Q	ASV_c28_2qz_d9o	a	0.0301141
949	a1_Q	ASV_axd_8ve_zxc	a	0.0233508
950	a1_Q	ASV_4no_d17_229	a	0.0654254
951	a1_Q	ASV_bgg_4li_40k	a	0.0533273
952	a1_Q	ASV_s2m_jfm_4a9	a	0.0394748
953	a1_Q	ASV_bs4_qzg_lhc	a	0.0375593
954	a1_Q	ASV_mtl_tb0_l3b	a	0.0562351
955	a1_Q	ASV_naf_tib_7gj	a	0.0590271
956	a1_Q	ASV_jby_7kh_ngp	a	0.0195674
957	a1_Q	ASV_t15_ja1_1k9	a	0.0188685
958	a1_Q	ASV_o36_wv5_bjn	a	0.0204599
959	a1_Q	ASV_1v6_6im_p6s	a	0.0381908
960	a1_Q	ASV_6si_t19_9qn	a	0.0935715
961	a1_Q	ASV_g7q_d68_d8q	a	0.184926
962	a1_Q	ASV_lrl_ckv_l8e	a	0.0212941
963	a1_Q	ASV_n0i_dru_xhg	a	0.0753795
964	a1_Q	ASV_qca_grp_uw3	a	0.029856
965	a1_Q	ASV_2ow_nbm_4gn	a	0.0295498
966	a1_Q	ASV_fsr_hw6_8ms	a	0.0464679
967	a1_Q	ASV_31q_wk7_334	a	0.0328781
968	a1_Q	ASV_s70_8o8_uqp	a	0.0520494
969	a1_Q	ASV_9eg_89a_w9d	a	0.0813379
970	a1_Q	ASV_int_wba_2ir	a	0.0682619
971	a1_Q	ASV_k8u_1c9_wgf	a	0.0572376
972	a1_Q	ASV_m6z_f8w_p79	a	0.0366804
973	a1_Q	ASV_bm0_44a_u60	a	0.0556933
974	a1_Q	ASV_t2h_z5o_6e8	a	0.0177907
975	a1_Q	ASV_fyf_itk_tzo	a	0.13452
976	a1_Q	ASV_2g9_56h_zdo	a	0.0769404
977	a1_Q	ASV_aib_pcp_44n	a	0.0807081
978	a1_Q	ASV_pdi_bbz_lg3	a	0.131406
979	a1_Q	ASV_kie_mwo_emg	a	0.11731
980	a1_Q	ASV_3no_6tg_4xb	a	0.152389
981	a1_Q	ASV_e9h_98l_bys	a	0.0632252
982	a1_Q	ASV_s27_htj_d2j	a	0.0928179
983	a1_Q	ASV_icy_o73_j0a	a	0.0745264
984	a1_Q	ASV_1ft_1up_eso	a	0.0615684
985	a1_Q	ASV_rtl_zw7_f1q	a	0.0383605
986	a1_Q	ASV_fhi_rmo_1x6	a	0.0666192
987	a1_Q	ASV_dvj_4uo_bv4	a	0.105064
988	a1_Q	ASV_mrz_1ih_yo2	a	0.0927033
989	a1_Q	ASV_kn6_m04_d8f	a	0.086485
990	a1_Q	ASV_mnm_8fs_wem	a	0.056759
991	a1_Q	ASV_5ra_9dp_uuq	a	0.0614491
992	a1_Q	ASV_a7p_y9b_jh7	a	0.0605453
993	a1_Q	ASV_mtd_njg_red	a	0.0612954
994	a1_Q	ASV_51c_7ds_c50	a	0.0369616
995	a1_Q	ASV_m8f_0vu_w45	a	0.0512243
996	a1_Q	ASV_62q_8nx_6ni	a	0.0193752
997	a1_Q	ASV_n9n_giw_and	a	0.0701599
998	a1_Q	ASV_g9n_ba6_tyf	a	0.0445501
999	a1_Q	ASV_3g0_pb1_ja8	a	0.113178
1000	a1_Q	ASV_7r2_4u5_dq7	a	0.0902338
1001	a1_Q	ASV_nfx_wnl_kav	a	0.279732
1002	a1_Q	ASV_lnc_b6q_yoz	a	0.0284619
1003	a1_Q	ASV_c67_f1j_pmv	a	0.0328431
1004	a1_Q	ASV_hiv_6nb_qhb	a	0.0220001
1005	a1_Q	ASV_lwc_juj_938	a	0.0276366
1006	a1_Q	ASV_cdd_094_mtn	a	0.274348
1007	a1_Q	ASV_853_yc5_jql	a	0.0930299
1008	a1_Q	ASV_bqk_h30_44h	a	0.0192307
1009	a1_Q	ASV_17w_h99_qym	a	0.0332881
1010	a1_Q	ASV_65l_5rd_iki	a	0.04205
1011	a1_Q	ASV_13k_zl6_osg	a	0.0312798
1012	a1_Q	ASV_jhy_dkb_zhc	a	0.0354918
1013	a1_Q	ASV_rbe_wbu_ewb	a	0.0339595
1014	a1_Q	ASV_r00_y9j_34z	a	0.0695915
1015	a1_Q	ASV_tic_hxt_8xg	a	0.0545409
1016	a1_Q	ASV_feb_38w_uee	a	0.0420329
1017	a1_Q	ASV_rvl_pub_ol2	a	0.0429897
1018	a1_Q	ASV_sjl_r8k_4fn	a	0.0696403
1019	a1_Q	ASV_4ua_p8a_at8	a	0.0290382
1020	a1_Q	ASV_4yg_yt8_s1n	a	0.0881713
1021	a1_Q	ASV_iy4_8bu_ii4	a	0.018048
1022	a1_Q	ASV_cc0_90h_0ua	a	0.1057
1023	a1_Q	ASV_rh0_9sy_v8k	a	0.0193673
1024	a1_Q	ASV_m86_b2s_i39	a	0.0298856
1025	a1_Q	ASV_tom_pbm_suv	a	0.0833448
1026	a1_Q	ASV_h62_fto_4s3	a	0.0296286
1027	a1_Q	ASV_rn7_tbm_aki	a	0.0349217
1028	a1_Q	ASV_1om_zec_wp7	a	0.0687705
1029	a1_Q	ASV_htv_yj1_g8d	a	0.0361684
1030	a1_Q	ASV_nsi_rli_k1o	a	0.0236568
1031	a1_Q	ASV_ccr_znp_hu2	a	0.197673
1032	a1_Q	ASV_6hq_s3z_hi2	a	0.0426548
1033	a1_Q	ASV_pwz_m7d_udc	a	0.0774761
1034	a1_Q	ASV_fap_wh4_70j	a	0.036518
1035	a1_Q	ASV_rua_7mg_sdb	a	0.177571
1036	a1_Q	ASV_ayn_ibd_pp5	a	0.0275712
1037	a1_Q	ASV_p4j_hk7_cky	a	0.0479947
1038	a1_Q	ASV_9mx_ff3_0md	a	0.0331533
1039	a1_Q	ASV_mpq_v34_e3l	a	0.0206349
1040	a1_Q	ASV_e9r_f7h_2dt	a	0.0332694
1041	a1_Q	ASV_qvv_0xu_hf8	a	0.0449554
1042	a1_Q	ASV_khq_8vm_psi	a	0.0335289
1043	a1_Q	ASV_k8u_aqz_nei	a	0.0225241
1044	a1_Q	ASV_irh_yls_6kq	a	0.0993719
1045	a1_Q	ASV_pj4_v79_tly	a	0.0405905
1046	a1_Q	ASV_4p4_2c0_ced	a	0.0384872
1047	a1_Q	ASV_gg2_id1_4ij	a	0.0382704
1048	a1_Q	ASV_49m_acl_5c2	a	0.0355218
1049	a1_Q	ASV_2z3_q22_m2y	a	0.0435401
1050	a1_Q	ASV_7l6_9oz_1m1	a	0.0487705
1051	a1_Q	ASV_tuz_nw6_mtt	a	0.0427777
1052	a1_Q	ASV_qfp_38y_sjv	a	0.0962341
1053	a1_Q	ASV_d7b_t11_ebz	a	0.0321401
1054	a1_Q	ASV_kzi_xy7_vd8	a	0.0285434
1055	a1_Q	ASV_msk_yyk_x95	a	0.0280199
1056	a1_Q	ASV_ahv_3ha_1aa	a	0.0190273
1057	a1_Q	ASV_15u_jni_pj5	a	0.0210813
1058	a1_Q	ASV_cj3_rmr_dor	a	0.0317651
1059	a1_Q	ASV_ljr_icm_xm6	a	0.0221039
1060	a1_Q	ASV_7fo_e0l_rfe	a	0.0202307
1061	a1_Q	ASV_q4x_49q_eff	a	0.127856
1062	a1_Q	ASV_im1_7xf_vi9	a	0.0259448
1063	a1_Q	ASV_oxo_imn_ikr	a	0.0286878
1064	a1_Q	ASV_p5d_m7c_39y	a	0.108793
1065	a1_Q	ASV_517_cmw_x2i	a	0.016909
1066	a1_Q	ASV_1i4_4l4_xue	a	0.0256622
1067	a1_Q	ASV_b4h_r4e_1pl	a	0.0169973
1068	a1_Q	ASV_962_zlh_10d	a	0.0222545
1069	a1_Q	ASV_dep_lmf_xbe	a	0.0210095
1070	a1_Q	ASV_hq3_tg8_v8u	a	0.0192958
1071	a1_Q	ASV_iks_awn_mu4	a	0.023818
1072	a1_Q	ASV_5v0_df8_doj	a	0.0770726
1073	a1_Q	ASV_ojn_pdy_5mb	a	0.103759
1074	a1_Q	ASV_gj3_svr_gau	a	0.0253809
1075	a1_Q	ASV_d7y_yq7_538	a	0.0216301
1076	a1_Q	ASV_roi_d7t_u4o	a	0.0201061
1077	a1_Q	ASV_2ud_ht8_cfo	a	0.0259587
1078	a1_Q	ASV_9tu_wnf_c14	a	0.0573167
1079	a1_Q	ASV_bzk_8f4_dw4	a	0.139983
1080	a1_Q	ASV_4k6_bpx_xlc	a	0.0181452
1081	a1_Q	ASV_c4n_ip0_4cu	a	0.184067
1082	a1_Q	ASV_meh_syd_nsz	a	0.0668022
1083	a1_Q	ASV_7q1_23e_vwo	a	0.0514269
1084	a1_Q	ASV_kvv_hur_71z	a	0.0863231
1085	a1_Q	ASV_83p_dda_uxl	a	0.0303029
1086	a1_Q	ASV_dea_0t6_27b	a	0.029306
1087	a1_Q	ASV_4fu_fc2_x58	a	0.0287216
1088	a1_Q	ASV_qnc_b53_wqr	a	0.0286069
1089	a1_Q	ASV_2jb_ydb_qht	a	0.0241069
1090	a1_Q	ASV_g9q_z3k_er7	a	0.0501605
1091	a1_Q	ASV_ls1_hev_7y6	a	0.0173981
1092	a1_Q	ASV_86a_39c_0r0	a	0.0357169
1093	a1_Q	ASV_8n0_zj5_qbt	a	0.0315049
1094	a1_Q	ASV_a9f_w53_qwj	a	0.0301158
1095	a1_Q	ASV_9rz_f0n_c9w	a	0.161381
1096	a1_Q	ASV_eg8_wvo_bgb	a	0.0337692
1097	a1_Q	ASV_n0f_8la_qnx	a	0.0235709
1098	a1_Q	ASV_niy_zwo_zkg	a	0.0343347
1099	a1_Q	ASV_ns3_qix_ibg	a	0.0377001
1100	a1_Q	ASV_anj_bza_r8j	a	0.0502368
1101	a1_Q	ASV_kzy_gzs_h41	a	0.0294262
1102	a1_Q	ASV_pki_rzp_ob1	a	0.0319887
1103	a1_Q	ASV_eed_8jy_d48	a	0.0580977
1104	a1_Q	ASV_nbp_wl5_vxp	a	0.025819
1105	a1_Q	ASV_r7m_y9c_73v	a	0.0490505
1106	a1_Q	ASV_l68_5zx_lzo	a	0.0971973
1107	a1_Q	ASV_soh_0sx_c2n	a	0.0284293
1108	a1_Q	ASV_8wz_odh_pcc	a	0.0417537
1109	a1_Q	ASV_goa_mgq_qpo	a	0.0196418
1110	a1_Q	ASV_g5k_kxx_saf	a	0.0174773
1111	a1_Q	ASV_o0o_3wt_7ze	a	0.023071
1112	a1_Q	ASV_get_ndu_y2m	a	0.0220072
1113	a1_Q	ASV_os1_bdq_2vg	a	0.0413621
1114	a1_Q	ASV_766_5i1_oj9	a	0.0354541
1115	a1_Q	ASV_j0y_knd_fhj	a	0.0241442
1116	a1_Q	ASV_guu_pak_onl	a	0.0174554
1117	a1_Q	ASV_q01_f2l_ywu	a	0.0170871
1118	a1_Q	ASV_75x_xek_lum	a	0.0217411
1119	a1_Q	ASV_gl9_mcx_m6l	a	0.0314314
1120	a1_Q	ASV_kd9_qyd_kui	a	0.0726112
1121	a1_Q	ASV_iak_77d_mfz	a	0.0939174
1122	a1_Q	ASV_o8g_ewd_xuq	a	0.027042
1123	a1_Q	ASV_eew_abm_yn1	a	0.0257676
1124	a1_Q	ASV_r7n_0kq_yzj	a	0.166774
1125	a1_Q	ASV_5oe_9o8_2i6	a	0.0412874
1126	a1_Q	ASV_1yn_jkj_4bs	a	0.119531
1127	a1_Q	ASV_ias_jtf_6n1	a	0.129794
1128	a1_Q	ASV_8te_bjb_rqk	a	0.018735
1129	a1_Q	ASV_euo_ylg_zd7	a	0.0375812
1130	a1_Q	ASV_68n_u1h_nzq	a	0.0313425
1131	a1_Q	ASV_gju_ou5_z43	a	0.0477496
1132	a1_Q	ASV_4mt_u60_owx	a	0.043742
1133	a1_Q	ASV_ef2_ktl_5s5	a	0.0197065
1134	a1_Q	ASV_85q_znm_sgt	a	0.0477743
1135	a1_Q	ASV_sb1_2vb_ruh	a	0.0569036
1136	a1_Q	ASV_8d4_74r_jxq	a	0.0171987
1137	a1_Q	ASV_esw_sp6_a2a	a	0.0318073
1138	a1_Q	ASV_k0f_532_qee	a	0.0492461
1139	a1_Q	ASV_n5y_ngt_5u8	a	0.079955
1140	a1_Q	ASV_g3g_4mz_1vi	a	0.0802451
1141	a1_Q	ASV_71q_2sg_ltm	a	0.0354778
1142	a1_Q	ASV_2v4_32e_ik4	a	0.0674662
1143	a1_Q	ASV_nva_4mk_5br	a	0.0277208
1144	a1_Q	ASV_5tm_2i9_jwo	a	0.0545251
1145	a1_Q	ASV_nd8_8k5_ylf	a	0.0490222
1146	a1_Q	ASV_5gu_qtq_ecv	a	0.0447382
1147	a1_Q	ASV_2uh_cp2_t6e	a	0.0736134
1148	a1_Q	ASV_ivv_qt7_71t	a	0.0396927
1149	a1_Q	ASV_o7e_ele_pnk	a	0.154879
1150	a1_Q	ASV_1ky_tto_tlg	a	0.0471523
1151	a1_Q	ASV_stj_w22_im0	a	0.110717
1152	a1_Q	ASV_3d0_b6o_lao	a	0.0379658
1153	a1_Q	ASV_79k_h1n_zal	a	0.038581
1154	a1_Q	ASV_f9d_f1g_9j7	a	0.0174636
1155	a1_Q	ASV_qmo_g9h_e2o	a	0.0224053
1156	a1_Q	ASV_res_15k_8u7	a	0.142243
1157	a1_Q	ASV_l39_ak8_o51	a	0.0607838
1158	a1_Q	ASV_qds_5j2_lxt	a	0.0235582
1159	a1_Q	ASV_n34_vd3_irf	a	0.0196402
1160	a1_Q	ASV_tep_xe8_rj1	a	0.070138
1161	a1_Q	ASV_9h7_yoi_k3a	a	0.0572869
1162	a1_Q	ASV_mfy_x9v_zck	a	0.0739241
1163	a1_Q	ASV_nuu_z15_pam	a	0.0551556
1164	a1_Q	ASV_if5_an2_bw5	a	0.0486019
1165	a1_Q	ASV_t4i_p9r_1w8	a	0.0317903
1166	a1_Q	ASV_9uk_p5k_2g7	a	0.0290136
1167	a1_Q	ASV_649_eev_luf	a	0.0643852
1168	a1_Q	ASV_h95_7z5_14s	a	0.0266765
1169	a1_Q	ASV_k2s_dem_wee	a	0.0476949
1170	a1_Q	ASV_g0p_x1a_adn	a	0.0906328
1171	a1_Q	ASV_eeh_3rp_7o0	a	0.0233356
1172	a1_Q	ASV_m9v_s0b_kpb	a	0.0172981
1173	a1_Q	ASV_e2g_3ou_ufo	a	0.0706526
1174	a1_Q	ASV_4wv_wp0_2oq	a	0.0511624
1175	a1_Q	ASV_a4e_2t1_sa1	a	0.0179718
1176	a1_Q	ASV_ttg_4w6_cjk	a	0.0487999
1177	a1_Q	ASV_htc_ydr_ah8	a	0.0187442
1178	a1_Q	ASV_s1i_9km_ch4	a	0.020548
1179	a1_Q	ASV_3ll_h3o_8tf	a	0.0214103
1180	a1_Q	ASV_c81_ath_083	a	0.025348
1181	a1_Q	ASV_8ah_3um_mje	a	0.0298577
1182	a1_Q	ASV_myo_d8d_xah	a	0.0306521
1183	a1_Q	ASV_caj_lqj_wil	a	0.0841395
1184	a1_Q	ASV_lfx_ti6_i4a	a	0.0635037
1185	a1_Q	ASV_3qz_5px_s0h	a	0.0924847
1186	a1_Q	ASV_jrd_qz2_vj8	a	0.121048
1187	a1_Q	ASV_t7h_k0i_06z	a	0.0759664
1188	a1_Q	ASV_bvw_e1i_zux	a	0.0232208
1189	a1_Q	ASV_k4m_mn2_tjg	a	0.0625738
1190	a1_Q	ASV_fh1_n7u_39u	a	0.026397
1191	a1_Q	ASV_9v9_suj_ch5	a	0.0308849
1192	a1_Q	ASV_owr_s5e_y75	a	0.0481448
1193	a1_Q	ASV_377_kj0_0hv	a	0.0172341
1194	a1_Q	ASV_bgi_t1h_046	a	0.0504092
1195	a1_Q	ASV_jwz_97x_zj9	a	0.0396144
1196	a1_Q	ASV_j91_4oq_fic	a	0.058903
1197	a1_Q	ASV_4mu_8cc_u23	a	0.0386951
1198	a1_Q	ASV_r9g_mhb_iaw	a	0.0308044
1199	a1_Q	ASV_9e3_0xq_5x0	a	0.0199716
1200	a1_Q	ASV_88b_mw0_tc6	a	0.0295117
1201	a1_Q	ASV_840_t2h_fel	a	0.0284919
1202	a1_Q	ASV_l67_u60_urd	a	0.0422667
1203	a1_Q	ASV_jgp_ucl_8rx	a	0.0289147
1204	a1_Q	ASV_fn7_krr_uto	a	0.0231449
1205	a1_Q	ASV_tgy_us0_5co	a	0.0540274
1206	a1_Q	ASV_cn6_ktc_7gl	a	0.0323223
1207	a1_Q	ASV_1ri_cpg_mc3	a	0.0189545
1208	a1_Q	ASV_o4w_rp6_7ua	a	0.037545
1209	a1_Q	ASV_kyi_b64_9z3	a	0.0734633
1210	a1_Q	ASV_5gq_pvb_jra	a	0.106635
1211	a1_Q	ASV_208_ed7_dxn	a	0.0417494
1212	a1_Q	ASV_rl2_cu2_10n	a	0.0187605
1213	a1_Q	ASV_eo8_32z_r0d	a	0.0272749
1214	a1_Q	ASV_37j_wqg_uce	a	0.0696138
1215	a1_Q	ASV_8iv_3q3_nrb	a	0.0275756
1216	a1_Q	ASV_ci8_jnu_1ij	a	0.042131
1217	a1_Q	ASV_stc_g4o_snc	a	0.0846342
1218	a1_Q	ASV_751_jv4_u2m	a	0.0643835
1219	a1_Q	ASV_q5b_osq_f9o	a	0.0863223
1220	a1_Q	ASV_rty_nmw_qni	a	0.0227088
1221	a1_Q	ASV_e6s_k00_o7h	a	0.0292146
1222	a1_Q	ASV_jgd_2m3_3g0	a	0.0202536
1223	a1_Q	ASV_m7a_812_m2j	a	0.0616321
1224	a1_Q	ASV_pp2_x14_v2p	a	0.0198584
1225	a1_Q	ASV_69b_n1n_ysk	a	0.0189475
1226	a1_Q	ASV_elz_d50_ndy	a	0.0690416
1227	a1_Q	ASV_nxs_kh0_9s8	a	0.0453254
1228	a1_Q	ASV_c3b_3vy_6k1	a	0.0481752
1229	a1_Q	ASV_88i_bmg_ys4	a	0.025254
1230	a1_Q	ASV_8ct_62j_bm6	a	0.0338535
1231	a1_Q	ASV_jwd_fmi_w3u	a	0.0400776
1232	a1_Q	ASV_1w0_2ke_89m	a	0.0607866
1233	a1_Q	ASV_c21_qzz_3uz	a	0.211826
1234	a1_Q	ASV_ghc_lrn_1z4	a	0.0570354
1235	a1_Q	ASV_i0a_0ag_6a4	a	0.0285359
1236	a1_Q	ASV_by0_vko_lu1	a	0.0668683
1237	a1_Q	ASV_7dq_jzv_rg9	a	0.0494055
1238	a1_Q	ASV_s9o_ah4_z0n	a	0.136895
1239	a1_Q	ASV_6tj_hyq_5nw	a	0.0332113
1240	a1_Q	ASV_h17_vdc_wpn	a	0.1566
1241	a1_Q	ASV_jtd_n85_mj4	a	0.0385766
1242	a1_Q	ASV_85v_dfg_mbo	a	0.0517174
1243	a1_Q	ASV_qdp_yl0_ri4	a	0.0322218
1244	a1_Q	ASV_1pe_f3d_cng	a	0.0484769
1245	a1_Q	ASV_835_tur_uow	a	0.061906
1246	a1_Q	ASV_14n_9ts_nwb	a	0.0217635
1247	a1_Q	ASV_fk7_d93_f2z	a	0.109363
1248	a1_Q	ASV_lyx_le1_xzt	a	0.0458224
1249	a1_Q	ASV_kc1_ql0_nqw	a	0.0932902
1250	a1_Q	ASV_5dj_kqw_wlf	a	0.134829
1251	a1_Q	ASV_4qr_mjf_9u6	a	0.0393998
1252	a1_Q	ASV_rzd_ems_tb3	a	0.0186737
1253	a1_Q	ASV_suz_jt7_5xp	a	0.0500563
1254	a1_Q	ASV_i4k_qyy_nu4	a	0.0167966
1255	a1_Q	ASV_jdn_5py_e6r	a	0.0189757
1256	a1_Q	ASV_4f7_1lx_pg9	a	0.0479702
1257	a1_Q	ASV_mgu_kvy_0w2	a	0.0803264
1258	a1_Q	ASV_79b_yk7_q7h	a	0.0824336
1259	a1_Q	ASV_1js_yoa_z6j	a	0.0466304
1260	a1_Q	ASV_lme_ekr_hvj	a	0.042709
1261	a1_Q	ASV_tsl_cpe_8aj	a	0.0228732
1262	a1_Q	ASV_8c4_sla_grs	a	0.0211345
1263	a1_Q	ASV_3o9_zdx_zm1	a	0.0276861
1264	a1_Q	ASV_55k_rno_ewy	a	0.0384844
1265	a1_Q	ASV_jlm_qqo_gzc	a	0.051494
1266	a1_Q	ASV_4zu_pzw_zhu	a	0.0385863
1267	a1_Q	ASV_d0c_aow_3um	a	0.0173279
1268	a1_Q	ASV_q4o_i5c_joj	a	0.0229559
1269	a1_Q	ASV_ps9_4qs_k9w	a	0.0217151
1270	a1_Q	ASV_svd_92w_j1u	a	0.022252
1271	a1_Q	ASV_bji_gkx_8fg	a	0.0200075
1272	a1_Q	ASV_12t_fcg_18h	a	0.0255425
1273	a1_Q	ASV_81t_0mq_1p8	a	0.0179856
1274	a1_Q	ASV_s0k_ce7_cuo	a	0.0964626
1275	a1_Q	ASV_38s_fur_zns	a	0.0231782
1276	a1_Q	ASV_fp4_lox_q32	a	0.0256347
1277	a1_Q	ASV_ubj_367_hcf	a	0.0756375
1278	a1_Q	ASV_ifa_us9_l4p	a	0.0198885
1279	a1_Q	ASV_9ok_low_ssg	a	0.104624
1280	a1_Q	ASV_5hq_bf8_3nj	a	0.0354572
1281	a1_Q	ASV_ofy_del_0aw	a	0.035255
1282	a1_Q	ASV_fuu_nzq_fbh	a	0.0488776
1283	a1_Q	ASV_3ey_h96_o2s	a	0.0231589
1284	a1_Q	ASV_gzs_9g3_h91	a	0.057119
1285	a1_Q	ASV_2zb_n6e_ob7	a	0.0573503
1286	a1_Q	ASV_7yu_9e0_pdf	a	0.0649315
1287	a1_Q	ASV_tsu_f71_cai	a	0.0307871
1288	a1_Q	ASV_9g0_76d_oec	a	0.0227315
1289	a1_Q	ASV_rqv_o7r_0jq	a	0.0243045
1290	a1_Q	ASV_19x_mzf_w4q	a	0.0219794
1291	a1_Q	ASV_5tb_hl1_i0u	a	0.0397316
1292	a1_Q	ASV_h1k_o3l_izo	a	0.0358365
1293	a1_Q	ASV_cbp_ho5_1tx	a	0.0261335
1294	a1_Q	ASV_hjb_v93_uvg	a	0.0315726
1295	a1_Q	ASV_tw4_ihs_mv5	a	0.084088
1296	a1_Q	ASV_p5g_3yo_las	a	0.02274
1297	a1_Q	ASV_oa6_ijx_9n9	a	0.123184
1298	a1_Q	ASV_qya_28t_0ln	a	0.0329299
1299	a1_Q	ASV_k7j_t8y_rxm	a	0.0238421
1300	a1_Q	ASV_azc_iqp_8dr	a	0.0574473
1301	a1_Q	ASV_9qn_20x_hvc	a	0.0701878
1302	a1_Q	ASV_rse_ug2_2mw	a	0.100203
1303	a1_Q	ASV_qq4_kcz_bxj	a	0.07737
1304	a1_Q	ASV_iv7_vdk_v1s	a	0.0468983
1305	a1_Q	ASV_8sk_lyn_y7m	a	0.0440932
1306	a1_Q	ASV_oiz_eba_d2p	a	0.0561916
1307	a1_Q	ASV_nzd_ssg_bee	a	0.0536913
1308	a1_Q	ASV_njp_0yn_sww	a	0.068884
1309	a1_Q	ASV_77w_foy_1qz	a	0.116771
1310	a1_Q	ASV_2gc_3er_l5g	a	0.0318682
1311	a1_Q	ASV_po8_252_lxp	a	0.0391342
1312	a1_Q	ASV_ml5_vc3_0pe	a	0.127279
1313	a1_Q	ASV_1zx_3n9_pwi	a	0.0703466
1314	a1_Q	ASV_5ma_jen_2f6	a	0.0432852
1315	a1_Q	ASV_giv_j29_54w	a	0.0965488
1316	a1_Q	ASV_2dm_8i6_qok	a	0.0599146
1317	a1_Q	ASV_1a8_o45_mhq	a	0.101599
1318	a1_Q	ASV_qlq_gvv_p15	a	0.0423895
1319	a1_Q	ASV_iqh_e6h_w78	a	0.0797132
1320	a1_Q	ASV_pn3_ko4_8pv	a	0.0572445
1321	a1_Q	ASV_s02_puf_r4m	a	0.0355321
1322	a1_Q	ASV_9uz_u0u_b8u	a	0.036123
1323	a1_Q	ASV_cx9_8um_n31	a	0.0920873
1324	a1_Q	ASV_tqr_xnf_c23	a	0.109099
1325	a1_Q	ASV_jdh_cqu_pil	a	0.063295
1326	a1_Q	ASV_63c_8bh_2uz	a	0.0398371
1327	a1_Q	ASV_dt6_b8t_04d	a	0.0228709
1328	a1_Q	ASV_a49_0xk_mrz	a	0.0220124
1329	a1_Q	ASV_30m_mph_8ig	a	0.0173336
1330	a1_Q	ASV_rnx_35q_nh2	a	0.0549654
1331	a1_Q	ASV_abj_m9t_sqf	a	0.0545627
1332	a1_Q	ASV_iq1_4rb_ign	a	0.118372
1333	a1_Q	ASV_46j_cvg_ej3	a	0.0472238
1334	a1_Q	ASV_h3x_5mu_x6r	a	0.0547242
1335	a1_Q	ASV_gza_xwk_5wa	a	0.0190859
1336	a1_Q	ASV_fs3_wji_osq	a	0.0317852
1337	a1_Q	ASV_740_uur_s0m	a	0.0386754
1338	a1_Q	ASV_gh7_be0_wfv	a	0.0243485
1339	a1_Q	ASV_rtq_1ob_ge5	a	0.0171323
1340	a1_Q	ASV_6t5_shj_6xk	a	0.0326382
1341	a1_Q	ASV_c4g_93y_tlx	a	0.0656029
1342	a1_Q	ASV_6xf_cno_ycx	a	0.0178569
1343	a1_Q	ASV_ep3_1b6_0ux	a	0.0220849
1344	a1_Q	ASV_l4v_511_jsb	a	0.0181678
1345	a1_Q	ASV_pj5_qt8_6qv	a	0.0376143
1346	a1_Q	ASV_s6o_7vt_tua	a	0.0283809
1347	a1_Q	ASV_ilh_hcc_sp3	a	0.127894
1348	a1_Q	ASV_q34_g7o_rb4	a	0.0401845
1349	a1_Q	ASV_4t2_zfw_bce	a	0.0201044
1350	a1_Q	ASV_tjp_uqb_s63	a	0.0668045
1351	a1_Q	ASV_mce_ibn_opd	a	0.0168904
1352	a1_Q	ASV_660_7ic_vlu	a	0.0534179
1353	a1_Q	ASV_rvk_1jc_8vz	a	0.0243816
1354	a1_Q	ASV_h61_98c_yly	a	0.0267222
1355	a1_Q	ASV_ry5_eks_78x	a	0.0327312
1356	a1_Q	ASV_a21_jia_yuy	a	0.0661634
1357	a1_Q	ASV_8hk_oij_t1b	a	0.0176266
1358	a1_Q	ASV_blc_2u3_fp3	a	0.0263874
1359	a1_Q	ASV_4qs_whc_ybi	a	0.0450576
1360	a1_Q	ASV_601_dxr_imi	a	0.030769
1361	a1_Q	ASV_3xw_m59_4y5	a	0.0223794
1362	a1_Q	ASV_6kn_ofs_dr4	a	0.028197
1363	a1_Q	ASV_kgm_2xu_bqe	a	0.0189779
1364	a1_Q	ASV_nax_ued_14g	a	0.0741947
1365	a1_Q	ASV_grc_yqy_iu8	a	0.032097
1366	a1_Q	ASV_gp2_y62_3bs	a	0.0312416
1367	a1_Q	ASV_psj_wvt_hbc	a	0.0506236
1368	a1_Q	ASV_9pn_puc_tfy	a	0.0233115
1369	a1_Q	ASV_7ne_ap7_e6z	a	0.0226282
1370	a1_Q	ASV_8dv_ppt_1hq	a	0.025834
1371	a1_Q	ASV_t90_26v_wj6	a	0.0187245
1372	a1_Q	ASV_5x3_5ik_b0s	a	0.0194765
1373	a1_Q	ASV_1p0_m18_p3p	a	0.0290587
1374	a1_Q	ASV_tm0_a0g_iq1	a	0.0378344
1375	a1_Q	ASV_7n0_ct6_hcn	a	0.0553218
1376	a1_Q	ASV_q5e_ij5_d9y	a	0.0425828
1377	a1_Q	ASV_8by_xin_qxb	a	0.0303109
1378	a1_Q	ASV_omw_ec8_ehc	a	0.024822
1379	a1_Q	ASV_cav_5kd_ecs	a	0.0444658
1380	a1_Q	ASV_p2e_bum_bc1	a	0.0184493
1381	a1_Q	ASV_58e_vt2_az2	a	0.0297727
1382	a1_Q	ASV_9rh_3nb_kfs	a	0.108794
1383	a1_Q	ASV_tu1_pce_46m	a	0.0595879
1384	a1_Q	ASV_n8x_gj6_ych	a	0.0299475
1385	a1_Q	ASV_gaq_ash_z4k	a	0.0484909
1386	a1_Q	ASV_7lw_o8y_o3p	a	0.0179351
1387	a1_Q	ASV_1y9_7lm_a3h	a	0.0273089
1388	a1_Q	ASV_olq_6ca_soy	a	0.0662729
1389	a1_Q	ASV_pvm_ayd_pxs	a	0.0541157
1390	a1_Q	ASV_gbd_1vg_mhw	a	0.0232146
1391	a1_Q	ASV_1dv_pvv_4jd	a	0.111363
1392	a1_Q	ASV_r1c_mq9_pw1	a	0.105375
1393	a1_Q	ASV_f4n_aim_apq	a	0.0248837
1394	a1_Q	ASV_rvi_jtu_l80	a	0.0202105
1395	a1_Q	ASV_i2i_n6z_iif	a	0.0218996
1396	a1_Q	ASV_g43_8aa_o2f	a	0.0198823
1397	a1_Q	ASV_q6n_shq_8nu	a	0.0167979
1398	a1_Q	ASV_qu6_s06_bu0	a	0.0197532
1399	a1_Q	ASV_5wm_wvw_ima	a	0.0170059
1400	a1_Q	ASV_h6o_tdr_ipc	a	0.0174749
1401	a1_Q	ASV_grd_6q5_myp	a	0.0239041
1402	a1_Q	ASV_332_919_o9c	a	0.0178926
1403	a1_Q	ASV_8i4_ujy_4e0	a	0.0240743
1404	a1_Q	ASV_g81_cgj_32u	a	0.077898
1405	a1_Q	ASV_15d_zk4_jyz	a	0.0334678
1406	a1_Q	ASV_95q_0xr_i7a	a	0.0354775
1407	a1_Q	ASV_9he_u5y_2bb	a	0.0511056
1408	a1_Q	ASV_b10_nz7_nps	a	0.0216893
1409	a1_Q	ASV_fcg_0ag_9hg	a	0.0187674
1410	a1_Q	ASV_i0o_nnj_g05	a	0.0393496
1411	a1_Q	ASV_bxb_jti_2s6	a	0.0189425
1412	a1_Q	ASV_n5y_pop_ll0	a	0.0186327
1413	a1_Q	ASV_q6r_mud_zi4	a	0.0167923
1414	a1_Q	ASV_3il_xms_e3d	a	0.0194795
1415	a1_Q	ASV_ghn_6ft_8hg	a	0.02286
1416	a1_Q	ASV_jus_xph_lm7	a	0.0244079
1417	a1_Q	ASV_mcy_q2a_q22	a	0.0234991
1418	a1_Q	ASV_8h4_kof_tsz	a	0.0235544
1419	a1_Q	ASV_l8l_9tw_bwy	a	0.0205464
1420	a1_Q	ASV_kbp_h4g_n34	a	0.0301778
1421	a1_Q	ASV_n73_k47_tru	a	0.0416079
1422	a1_Q	ASV_75e_dqk_b88	a	0.0402554
1423	a1_Q	ASV_b57_827_nka	a	0.0356298
1424	a1_Q	ASV_okq_mak_pqe	a	0.0194518
1425	a1_Q	ASV_8qw_tus_euz	a	0.055144
1426	a1_Q	ASV_dv6_fnc_sfv	a	0.0606182
1427	a1_Q	ASV_oa0_z23_0eb	a	0.0302802
1428	a1_Q	ASV_n72_30g_rq9	a	0.0200396
1429	a1_Q	ASV_gj5_ig3_56q	a	0.026922
1430	a1_Q	ASV_913_en1_y2u	a	0.0180438
1431	a1_Q	ASV_k05_m46_up5	a	0.0219492
1432	a1_Q	ASV_22l_pl0_qfn	a	0.0229494
1433	a1_Q	ASV_56m_qn5_746	a	0.026929
1434	a1_Q	ASV_1rz_bx0_rbl	a	0.0786279
1435	a1_Q	ASV_c51_omj_vs9	a	0.0303464
1436	a1_Q	ASV_33u_4z6_ny0	a	0.0351402
1437	a1_Q	ASV_hea_uhf_ive	a	0.0504884
1438	a1_Q	ASV_1l0_jgy_4yi	a	0.0470089
1439	a1_Q	ASV_h4s_wb7_p01	a	0.0169783
1440	a1_Q	ASV_kjn_ssf_sfk	a	0.0297995
1441	a1_Q	ASV_bx0_fc2_75c	a	0.0342008
1442	a1_Q	ASV_mrh_bch_k4y	a	0.088259
1443	a1_Q	ASV_h0s_yqe_f5u	a	0.0493042
1444	a1_Q	ASV_dle_4hw_to9	a	0.0203016
1445	a1_Q	ASV_f8v_r3x_b6a	a	0.0762856
1446	a1_Q	ASV_pd8_o58_5j5	a	0.0183514
1447	a1_Q	ASV_qsb_jyd_c6z	a	0.0194094
1448	a1_Q	ASV_n5c_vud_b0k	a	0.0607225
1449	a1_Q	ASV_kxi_bll_zs2	a	0.0220128
1450	a1_Q	ASV_d5a_pwc_ja4	a	0.031056
1451	a1_Q	ASV_2r7_f4f_9cs	a	0.0188961
1452	a1_Q	ASV_33x_2zi_9jw	a	0.0415688
1453	a1_Q	ASV_9mu_ia8_a2j	a	0.080076
1454	a1_Q	ASV_dpy_3jg_ns8	a	0.0973039
1455	a1_Q	ASV_ghd_zoq_qje	a	0.0961764
1456	a1_Q	ASV_48j_1ll_4ly	a	0.0191456
1457	a1_Q	ASV_gqi_lj4_9c0	a	0.0765559
1458	a1_Q	ASV_kli_2qj_9qv	a	0.0273514
1459	a1_Q	ASV_aoz_95b_gu2	a	0.0818596
1460	a1_Q	ASV_tf3_k03_0vx	a	0.0287094
1461	a1_Q	ASV_ioj_8zx_q1d	a	0.0406928
1462	a1_Q	ASV_j7b_0zs_rqi	a	0.0261649
1463	a1_Q	ASV_mka_ed0_o28	a	0.0319718
1464	a1_Q	ASV_dgd_yjd_d6m	a	0.0889002
1465	a1_Q	ASV_dh1_l01_vug	a	0.0486872
1466	a1_Q	ASV_9e1_hgj_k03	a	0.0319751
1467	a1_Q	ASV_9ra_f0r_7wv	a	0.0171243
1468	a1_Q	ASV_i0s_xvh_e25	a	0.0527822
1469	a1_Q	ASV_6jb_5fv_9ka	a	0.0545674
1470	a1_Q	ASV_mne_ad4_l3h	a	0.0947373
1471	a1_Q	ASV_4w8_a0f_0e2	a	0.0827136
1472	a1_Q	ASV_tr6_j3i_sz4	a	0.0719567
1473	a1_Q	ASV_j9m_k8f_qqf	a	0.1207
1474	a1_Q	ASV_g0f_icc_tzt	a	0.101461
1475	a1_Q	ASV_6om_e24_ad1	a	0.0541961
1476	a1_Q	ASV_kt2_aem_m9z	a	0.0450482
1477	a1_Q	ASV_u66_dym_ntl	a	0.0420247
1478	a1_Q	ASV_rm8_k5u_bmd	a	0.0438818
1479	a1_Q	ASV_xzf_yp0_pxf	a	0.0216156
1480	a1_Q	ASV_akh_tsf_aew	a	0.0394884
1481	a1_Q	ASV_hv7_6fv_f47	a	0.0417085
1482	a1_Q	ASV_l8m_2j6_9q9	a	0.0229536
1483	a1_Q	ASV_sb9_7ie_i7p	a	0.0335259
1484	a1_Q	ASV_lwc_fxo_eya	a	0.0669718
1485	a1_Q	ASV_oyt_urw_w3u	a	0.292021
1486	a1_Q	ASV_p8y_86f_nxa	a	0.0445431
1487	a1_Q	ASV_sa4_594_a1g	a	0.0823331
1488	a1_Q	ASV_9vp_y2d_ett	a	0.0619296
1489	a1_Q	ASV_cvb_e09_jzv	a	0.0590073
1490	a1_Q	ASV_1ol_45u_spj	a	0.0298953
1491	a1_Q	ASV_5td_daf_sn0	a	0.0355795
1492	a1_Q	ASV_jl2_qta_wn0	a	0.0274842
1493	a1_Q	ASV_600_n8a_8ua	a	0.0497905
1494	a1_Q	ASV_lej_qyb_3ko	a	0.098448
1495	a1_Q	ASV_hf5_qom_q1y	a	0.0586368
1496	a1_Q	ASV_kgr_6y8_jsz	a	0.0380462
1497	a1_Q	ASV_kow_cqx_tfw	a	0.0287741
1498	a1_Q	ASV_cok_hf2_h9i	a	0.0475471
1499	a1_Q	ASV_fnu_c9g_kes	a	0.0265898
1500	a1_Q	ASV_c6a_gnq_uii	a	0.0777523
1501	a1_Q	ASV_j85_yxo_qok	a	0.0193347
1502	a1_Q	ASV_f2h_904_bsd	a	0.0897567
1503	a1_Q	ASV_ubc_x60_yb3	a	0.023421
1504	a1_Q	ASV_2zv_2tk_hf2	a	0.0246687
1505	a1_Q	ASV_brh_hy1_b64	a	0.0204043
1506	a1_Q	ASV_btu_e7j_gvh	a	0.205772
1507	a1_Q	ASV_cob_e2u_c59	a	0.110639
1508	a1_Q	ASV_cak_36y_hpr	a	0.0944279
1509	a1_Q	ASV_64t_i5i_3ny	a	0.0241052
1510	a1_Q	ASV_qzr_oxn_ghf	a	0.0403348
1511	a1_Q	ASV_soo_7dp_cef	a	0.0992196
1512	a1_Q	ASV_dak_d7v_ust	a	0.034418
1513	a1_Q	ASV_f5z_l57_uq5	a	0.048187
1514	a1_Q	ASV_ebq_5pj_675	a	0.0602866
1515	a1_Q	ASV_joy_idl_26l	a	0.0210876
1516	a1_Q	ASV_pjf_n9s_dmh	a	0.0959925
1517	a1_Q	ASV_2w1_v29_v8t	a	0.040041
1518	a1_Q	ASV_1m8_5tn_ymq	a	0.0549617
1519	a1_Q	ASV_owr_8fn_szt	a	0.0176407
1520	a1_Q	ASV_e82_iwk_d1j	a	0.056729
1521	a1_Q	ASV_gme_iz9_rv2	a	0.0193513
1522	a1_Q	ASV_p8u_67x_66w	a	0.0247243
1523	a1_Q	ASV_ybw_7do_mqr	a	0.0186216
1524	a1_Q	ASV_g1d_a82_04k	a	0.036101
1525	a1_Q	ASV_avt_syb_ixe	a	0.0305224
1526	a1_Q	ASV_4ws_54l_nao	a	0.0221269
1527	a1_Q	ASV_nxi_94w_v6r	a	0.0243025
1528	a1_Q	ASV_jrx_3fh_spn	a	0.021754
1529	a1_Q	ASV_rjv_jdy_240	a	0.106155
1530	a1_Q	ASV_qa0_a0f_l2v	a	0.0305487
1531	a1_Q	ASV_87x_4nh_1mh	a	0.0330125
1532	a1_Q	ASV_tra_6as_6yp	a	0.0388287
1533	a1_Q	ASV_4cf_ose_jtr	a	0.0634862
1534	a1_Q	ASV_bra_hs1_vl3	a	0.0324962
1535	a1_Q	ASV_dhz_yio_rjn	a	0.127131
1536	a1_Q	ASV_kzo_adh_26u	a	0.0362946
1537	a1_Q	ASV_mxz_lca_cyd	a	0.0508263
1538	a1_Q	ASV_3lv_mub_cf8	a	0.0366958
1539	a1_Q	ASV_9ml_j2q_x7i	a	0.0755731
1540	a1_Q	ASV_3rd_sxk_637	a	0.0468545
1541	a1_Q	ASV_pnu_1yr_kxd	a	0.0283979
1542	a1_Q	ASV_1bo_771_n15	a	0.0231636
1543	a1_Q	ASV_qwp_0xu_nb5	a	0.0173537
1544	a1_Q	ASV_nzl_jtf_qlq	a	0.0263978
1545	a1_Q	ASV_pox_ntl_acg	a	0.0238056
1546	a1_Q	ASV_luh_t6w_pql	a	0.0225604
1547	a1_Q	ASV_krr_gn4_ji1	a	0.0173265
1548	a1_Q	ASV_bhu_5zb_rb6	a	0.071103
1549	a1_Q	ASV_rgu_8kz_jnw	a	0.0170209
1550	a1_Q	ASV_ke3_t4n_hbh	a	0.0377123
1551	a1_Q	ASV_p74_ffw_9yn	a	0.0185247
1552	a1_Q	ASV_4i3_l48_cb1	a	0.0324084
1553	a1_Q	ASV_19v_cfz_s1p	a	0.0199629
1554	a1_Q	ASV_dqe_hkj_if8	a	0.0244227
1555	a1_Q	ASV_l7w_4ug_6zz	a	0.0267362
1556	a1_Q	ASV_q7e_wx8_8e5	a	0.018834
1557	a1_Q	ASV_f8x_bwu_8jc	a	0.0526342
1558	a1_Q	ASV_ibz_8p5_tv2	a	0.0246975
1559	a1_Q	ASV_oud_fpp_tq1	a	0.037361
1560	a1_Q	ASV_56n_6zh_9bf	a	0.0190963
1561	a1_Q	ASV_k0c_nxp_k4n	a	0.034108
1562	a1_Q	ASV_r3h_she_cwu	a	0.121896
1563	a1_Q	ASV_8xo_y3v_qkg	a	0.0635741
1564	a1_Q	ASV_n5r_4g2_9c9	a	0.0736091
1565	a1_Q	ASV_cdk_z39_hhf	a	0.0995908
1566	a1_Q	ASV_6dy_rdz_n2j	a	0.0168041
1567	a1_Q	ASV_o7z_tfz_oyl	a	0.0262277
1568	a1_Q	ASV_9zj_quw_h5z	a	0.0191995
1569	a1_Q	ASV_hdw_au7_lqb	a	0.024266
1570	a1_Q	ASV_ohh_l1r_qdb	a	0.0280784
1571	a1_Q	ASV_p7t_auv_h81	a	0.0190084
1572	a1_Q	ASV_emc_om9_8ih	a	0.0488999
1573	a1_Q	ASV_5zc_m1c_ecu	a	0.0447026
1574	a1_Q	ASV_ojl_wvl_y69	a	0.0272847
1575	a1_Q	ASV_5dr_2ux_nrf	a	0.0439801
1576	a1_Q	ASV_mdf_4fb_xor	a	0.0443797
1577	a1_Q	ASV_b0y_gxt_au9	a	0.0216016
1578	a1_Q	ASV_ftk_xe3_xiw	a	0.0904532
1579	a1_Q	ASV_teh_ize_ibm	a	0.0702199
1580	a1_Q	ASV_bwx_ydw_0zr	a	0.0681631
1581	a1_Q	ASV_k9z_wv7_va4	a	0.022525
1582	a1_Q	ASV_619_5kx_rpf	a	0.022346
1583	a1_Q	ASV_2ig_mvb_uwg	a	0.0445964
1584	a1_Q	ASV_9vf_0ue_mnw	a	0.0419112
1585	a1_Q	ASV_e2a_d94_262	a	0.033978
1586	a1_Q	ASV_8ej_3i4_fx6	a	0.0184868
1587	a1_Q	ASV_b1h_ub4_3yr	a	0.14578
1588	a1_Q	ASV_pch_any_ajp	a	0.023481
1589	a1_Q	ASV_pez_65u_t94	a	0.0248099
1590	a1_Q	ASV_mpm_cpz_qzd	a	0.0277451
1591	a1_Q	ASV_m30_21c_w2k	a	0.0344247
1592	a1_Q	ASV_qas_ucl_l2h	a	0.0368267
1593	a1_Q	ASV_ows_uyd_4n8	a	0.0280908
1594	a1_Q	ASV_6io_d5h_rzp	a	0.0410115
1595	a1_Q	ASV_gu8_fox_iyh	a	0.0182214
1596	a1_Q	ASV_laj_dgu_9sh	a	0.0281928
1597	a1_Q	ASV_tsj_q4l_0ld	a	0.0186231
1598	a1_Q	ASV_ov8_amy_xxr	a	0.0262563
1599	a1_Q	ASV_ah6_dsk_78y	a	0.0355647
1600	a1_Q	ASV_q6y_hy3_5me	a	0.0401398
1601	a1_Q	ASV_40u_0yo_8ak	a	0.0308568
1602	a1_Q	ASV_neb_c1s_p2b	a	0.139233
1603	a1_Q	ASV_fsb_jsm_e5t	a	0.0643402
1604	a1_Q	ASV_19n_npc_5o1	a	0.101012
1605	a1_Q	ASV_abd_kal_7eg	a	0.0192938
1606	a1_Q	ASV_6o9_2gk_vf9	a	0.0858063
1607	a1_Q	ASV_mmr_tdb_0l7	a	0.0245065
1608	a1_Q	ASV_7i3_glp_wa0	a	0.0241957
1609	a1_Q	ASV_8n9_rlp_xh3	a	0.0416358
1610	a1_Q	ASV_svx_6tc_0r8	a	0.0852661
1611	a1_Q	ASV_6m0_t74_jpd	a	0.0912307
1612	a1_Q	ASV_2w6_0nd_se6	a	0.0774361
1613	a1_Q	ASV_a10_p13_ezw	a	0.0617317
1614	a1_Q	ASV_h55_6tf_rkp	a	0.0428417
1615	a1_Q	ASV_jdc_x46_g24	a	0.0790696
1616	a1_Q	ASV_nv1_7bn_3pm	a	0.0693311
1617	a1_Q	ASV_fj3_g12_5n6	a	0.112555
1618	a1_Q	ASV_pn8_8gt_s75	a	0.0351656
1619	a1_Q	ASV_pgz_636_4sl	a	0.211661
1620	a1_Q	ASV_9rs_66y_veb	a	0.0232929
1621	a1_Q	ASV_73l_4zq_40i	a	0.0321629
1622	a1_Q	ASV_fds_hns_o58	a	0.0324546
1623	a1_Q	ASV_84z_th4_brf	a	0.0335855
1624	a1_Q	ASV_p5b_h9u_uts	a	0.022218
1625	a1_Q	ASV_s6l_olc_b0r	a	0.021891
1626	a2_Q	ASV_bf1_dyc_uyx	a	0.0580231
1627	a2_Q	ASV_4yp_vm5_zkj	a	0.0213336
1628	a2_Q	ASV_j7d_1dq_jop	a	0.0525794
1629	a2_Q	ASV_5j1_vp2_jer	a	0.0227989
1630	a2_Q	ASV_42b_k1s_7y7	a	0.061258
1631	a2_Q	ASV_5q2_aet_d3s	a	0.0169853
1632	a2_Q	ASV_c8l_bni_fkz	a	0.0212996
1633	a2_Q	ASV_kqc_p9u_aqn	a	0.0822866
1634	a2_Q	ASV_3ai_7ki_ag6	a	0.0267664
1635	a2_Q	ASV_c12_8ti_cjv	a	0.0222878
1636	a2_Q	ASV_fhc_0jv_2xd	a	0.0199819
1637	a2_Q	ASV_8g8_d76_dba	a	0.102552
1638	a2_Q	ASV_31r_9ay_eac	a	0.0357535
1639	a2_Q	ASV_a9s_oq8_0ev	a	0.0177167
1640	a2_Q	ASV_noa_mii_lkw	a	0.0450452
1641	a2_Q	ASV_fwa_egs_6mn	a	0.0401232
1642	a2_Q	ASV_npv_c6z_1g9	a	0.0496783
1643	a2_Q	ASV_65k_o5e_r1c	a	0.078874
1644	a2_Q	ASV_nfx_p0e_qaq	a	0.0564849
1645	a2_Q	ASV_t6e_f03_a5d	a	0.0312801
1646	a2_Q	ASV_lo8_pge_duq	a	0.0365357
1647	a2_Q	ASV_95i_b23_zr7	a	0.0227232
1648	a2_Q	ASV_mwy_ggg_dpv	a	0.0502178
1649	a2_Q	ASV_gb5_olt_kgq	a	0.0777372
1650	a2_Q	ASV_ncx_n9m_fz0	a	0.0890729
1651	a2_Q	ASV_aso_li0_np1	a	0.0197127
1652	a2_Q	ASV_gra_fgh_67u	a	0.0220957
1653	a2_Q	ASV_pyv_0h9_0vb	a	0.0185693
1654	a2_Q	ASV_s7y_2z9_sf8	a	0.17065
1655	a2_Q	ASV_rw1_opi_ml4	a	0.0352378
1656	a2_Q	ASV_kxa_7z3_510	a	0.032486
1657	a2_Q	ASV_qhl_ish_q8q	a	0.017761
1658	a2_Q	ASV_nkm_xgn_ow7	a	0.020462
1659	a2_Q	ASV_ecv_4cd_xon	a	0.0229441
1660	a2_Q	ASV_pg2_2ao_n82	a	0.0222634
1661	a2_Q	ASV_c7a_fq5_kwy	a	0.0255973
1662	a2_Q	ASV_hyu_xef_3cu	a	0.0292003
1663	a2_Q	ASV_qz9_xx7_s2v	a	0.0241351
1664	a2_Q	ASV_ca0_ux1_y6r	a	0.0193822
1665	a2_Q	ASV_8m5_ywy_mk9	a	0.0341628
1666	a2_Q	ASV_2xo_ty8_fwa	a	0.0178009
1667	a2_Q	ASV_efh_2kc_rux	a	0.0340696
1668	a2_Q	ASV_qno_qf8_ryo	a	0.0285136
1669	a2_Q	ASV_b8r_ksj_vu9	a	0.0184997
1670	a2_Q	ASV_s7s_5fi_pkm	a	0.0266719
1671	a2_Q	ASV_igb_c2x_0pj	a	0.0221278
1672	a2_Q	ASV_ext_h66_2wv	a	0.0224279
1673	a2_Q	ASV_71g_jkc_t5k	a	0.0191324
1674	a2_Q	ASV_tsd_lrc_ly4	a	0.0336099
1675	a2_Q	ASV_5id_6ao_i46	a	0.022606
1676	a2_Q	ASV_6m8_bjb_5zd	a	0.028553
1677	a2_Q	ASV_acl_uca_kdm	a	0.0192814
1678	a2_Q	ASV_bz3_ko4_upq	a	0.0272508
1679	a2_Q	ASV_pvh_lm0_ydy	a	0.0317319
1680	a2_Q	ASV_he6_zk1_v21	a	0.0222571
1681	a2_Q	ASV_lq1_mww_61j	a	0.0184245
1682	a2_Q	ASV_q3z_yog_xth	a	0.0193877
1683	a2_Q	ASV_nk2_vag_y1v	a	0.0365353
1684	a2_Q	ASV_1rr_pq7_261	a	0.020948
1685	a2_Q	ASV_74t_had_l1r	a	0.0243279
1686	a2_Q	ASV_r0c_vf2_gty	a	0.0390463
1687	a2_Q	ASV_g51_ikf_oeb	a	0.0236363
1688	a2_Q	ASV_hdf_auj_tvl	a	0.0286464
1689	a2_Q	ASV_pvi_nf4_ms9	a	0.028184
1690	a2_Q	ASV_cc8_f3s_x3h	a	0.0263558
1691	a2_Q	ASV_kzg_br3_a1m	a	0.204125
1692	a2_Q	ASV_3zt_2xb_vrn	a	0.0210716
1693	a2_Q	ASV_ie2_15e_ikq	a	0.0168951
1694	a2_Q	ASV_208_rn0_3mq	a	0.0234581
1695	a2_Q	ASV_227_iy2_s5d	a	0.0209942
1696	a2_Q	ASV_fxa_hlv_gmq	a	0.0243957
1697	a2_Q	ASV_5jb_gpf_eut	a	0.0277267
1698	a2_Q	ASV_mwb_xr2_z0z	a	0.0210322
1699	a2_Q	ASV_2sm_f7c_75b	a	0.0396559
1700	a2_Q	ASV_h91_7ot_jwt	a	0.02509
1701	a2_Q	ASV_bn5_gc5_wou	a	0.0312674
1702	a2_Q	ASV_f73_whc_yat	a	0.0259747
1703	a2_Q	ASV_r7e_za0_pgb	a	0.115807
1704	a2_Q	ASV_4vs_s7p_mty	a	0.0351721
1705	a2_Q	ASV_qww_0ts_zb2	a	0.0449607
1706	a2_Q	ASV_job_uik_n4h	a	0.09351
1707	a2_Q	ASV_2qk_psz_g6z	a	0.0239614
1708	a2_Q	ASV_ly6_ohz_iu2	a	0.0332483
1709	a2_Q	ASV_31h_2mr_e28	a	0.0511788
1710	a2_Q	ASV_4a9_715_t7y	a	0.0209449
1711	a2_Q	ASV_ebk_8lp_msj	a	0.135671
1712	a2_Q	ASV_n1z_6q0_pn7	a	0.0191712
1713	a2_Q	ASV_8t8_ixe_e80	a	0.0208331
1714	a2_Q	ASV_696_31o_yvu	a	0.0170585
1715	a2_Q	ASV_2jx_3a9_gme	a	0.0360672
1716	a2_Q	ASV_1sv_xmh_7e9	a	0.0205723
1717	a2_Q	ASV_iaq_j8a_jh6	a	0.033635
1718	a2_Q	ASV_qhn_o9q_amz	a	0.0283322
1719	a2_Q	ASV_nna_cyz_a2u	a	0.0201638
1720	a2_Q	ASV_2f4_ocr_lly	a	0.022924
1721	a2_Q	ASV_d6f_mu4_pzd	a	0.0404535
1722	a2_Q	ASV_m1y_3gt_y3r	a	0.0225956
1723	a2_Q	ASV_kac_3ir_zr5	a	0.0233801
1724	a2_Q	ASV_1r8_v0m_vtw	a	0.0474339
1725	a2_Q	ASV_2wc_8zx_uhf	a	0.039946
1726	a2_Q	ASV_9ao_vsb_ni3	a	0.0369206
1727	a2_Q	ASV_e76_p2v_2ah	a	0.0360207
1728	a2_Q	ASV_r6v_5n2_g4o	a	0.188515
1729	a2_Q	ASV_d8d_voi_rkl	a	0.0327357
1730	a2_Q	ASV_d8b_cby_rpc	a	0.034973
1731	a2_Q	ASV_6ya_any_x9h	a	0.0241591
1732	a2_Q	ASV_nms_bhj_0kn	a	0.0199574
1733	a2_Q	ASV_al4_var_men	a	0.0206737
1734	a2_Q	ASV_3e7_o3a_hdu	a	0.0251882
1735	a2_Q	ASV_mxj_y06_n84	a	0.023417
1736	a2_Q	ASV_e9s_23q_b6j	a	0.0221679
1737	a2_Q	ASV_2pj_b7j_tzo	a	0.126103
1738	a2_Q	ASV_a2z_t7p_x3p	a	0.0636707
1739	a2_Q	ASV_rq1_9wi_62g	a	0.0268623
1740	a2_Q	ASV_19x_noo_rit	a	0.017765
1741	a2_Q	ASV_ss3_lyv_ikh	a	0.022737
1742	a2_Q	ASV_nax_gc7_d4n	a	0.0306739
1743	a2_Q	ASV_q4k_ypn_bh7	a	0.026137
1744	a2_Q	ASV_sy1_i7b_enq	a	0.0329508
1745	a2_Q	ASV_q0j_xhg_3xc	a	0.0263753
1746	a2_Q	ASV_7vk_upu_6s9	a	0.036179
1747	a2_Q	ASV_8mr_l2g_rjy	a	0.017041
1748	a2_Q	ASV_qpi_1qe_eav	a	0.0505026
1749	a2_Q	ASV_80f_u7o_svt	a	0.0177412
1750	a2_Q	ASV_mgf_858_m0p	a	0.0209365
1751	a2_Q	ASV_7t8_2l8_tls	a	0.0202004
1752	a2_Q	ASV_qdj_a07_m9j	a	0.108807
1753	a2_Q	ASV_9ms_j1w_nuz	a	0.020541
1754	a2_Q	ASV_boh_zku_v8t	a	0.0486138
1755	a2_Q	ASV_8r2_8vo_52z	a	0.0627106
1756	a2_Q	ASV_4nc_tvw_jeo	a	0.0171614
1757	a2_Q	ASV_fqn_byt_dud	a	0.0280054
1758	a2_Q	ASV_nfn_r71_2y6	a	0.0183408
1759	a2_Q	ASV_dv9_0w6_7ug	a	0.04545
1760	a2_Q	ASV_jzw_po2_n8n	a	0.0810737
1761	a2_Q	ASV_7qt_m05_o7c	a	0.0223613
1762	a2_Q	ASV_7cp_t9n_nuh	a	0.0177137
1763	a2_Q	ASV_2zl_3f2_1ix	a	0.0195994
1764	a2_Q	ASV_74o_0lj_20g	a	0.0171725
1765	a2_Q	ASV_h6a_6pp_8cx	a	0.0248953
1766	a2_Q	ASV_b9p_1h4_l3c	a	0.10651
1767	a2_Q	ASV_gmd_thu_7g8	a	0.0569211
1768	a2_Q	ASV_no7_xuw_7l7	a	0.023571
1769	a2_Q	ASV_oz4_qj0_yux	a	0.0379875
1770	a2_Q	ASV_cbh_yx2_9ck	a	0.0331492
1771	a2_Q	ASV_5m2_iz6_wak	a	0.0212396
1772	a2_Q	ASV_ej6_uv2_jwo	a	0.0192934
1773	a2_Q	ASV_9u0_qsr_5ab	a	0.0177422
1774	a2_Q	ASV_8j9_fmw_c1t	a	0.0209535
1775	a2_Q	ASV_sck_4xi_hu8	a	0.0191903
1776	a2_Q	ASV_2f3_hkd_iu6	a	0.0226863
1777	a2_Q	ASV_ca1_jg9_z5e	a	0.0170069
1778	a2_Q	ASV_63l_k02_5py	a	0.0188988
1779	a2_Q	ASV_s4e_xjj_fap	a	0.104718
1780	a2_Q	ASV_5g5_56k_zs6	a	0.0257775
1781	a2_Q	ASV_muu_qkf_vx0	a	0.0200599
1782	a2_Q	ASV_iic_zjn_hbm	a	0.0190521
1783	a2_Q	ASV_65l_86w_6yq	a	0.0328046
1784	a2_Q	ASV_4cm_cyt_n26	a	0.023017
1785	a2_Q	ASV_5ny_i8v_8po	a	0.157161
1786	a2_Q	ASV_iu1_z71_6bm	a	0.0191763
1787	a2_Q	ASV_36z_sgs_gf3	a	0.0883606
1788	a2_Q	ASV_lpm_z43_hrl	a	0.0572484
1789	a2_Q	ASV_be2_9vz_ctz	a	0.0307347
1790	a2_Q	ASV_1pq_z19_hze	a	0.0231497
1791	a2_Q	ASV_7q6_k5b_33e	a	0.0210965
1792	a2_Q	ASV_mtj_ufs_31q	a	0.0218507
1793	a2_Q	ASV_ate_sqe_138	a	0.0215279
1794	a2_Q	ASV_17s_aea_c2j	a	0.0192936
1795	a2_Q	ASV_a5y_wbz_sq6	a	0.0401818
1796	a2_Q	ASV_3ps_qcq_qba	a	0.0202944
1797	a2_Q	ASV_j3f_oxr_nqe	a	0.0279689
1798	a2_Q	ASV_hdg_2lo_0vo	a	0.0244642
1799	a2_Q	ASV_ot2_422_elp	a	0.0304873
1800	a2_Q	ASV_ek0_uo7_f1o	a	0.0187386
1801	a2_Q	ASV_l0z_wh0_mx3	a	0.0199468
1802	a2_Q	ASV_p2h_pkf_bky	a	0.0693526
1803	a2_Q	ASV_tss_5xe_5gd	a	0.0410237
1804	a2_Q	ASV_5y2_jty_9z3	a	0.0248964
1805	a2_Q	ASV_2r0_wt6_4uk	a	0.0177053
1806	a2_Q	ASV_if7_wpt_i9c	a	0.0203065
1807	a2_Q	ASV_tls_bm9_j9h	a	0.0246737
1808	a2_Q	ASV_6oc_s1y_ay2	a	0.032151
1809	a2_Q	ASV_bda_97f_yaj	a	0.0704955
1810	a2_Q	ASV_tbw_l7i_2g4	a	0.0250447
1811	a2_Q	ASV_ib8_r6w_ib3	a	0.019196
1812	a2_Q	ASV_121_1ps_d85	a	0.0238436
1813	a2_Q	ASV_n3b_das_0tn	a	0.0203247
1814	a2_Q	ASV_fvk_kvg_58k	a	0.234382
1815	a2_Q	ASV_tgd_ngp_sqa	a	0.0318851
1816	a2_Q	ASV_mq3_8pz_8fr	a	0.0197652
1817	a2_Q	ASV_81n_ft6_141	a	0.0284254
1818	a2_Q	ASV_2zl_mdw_nyz	a	0.0193688
1819	a2_Q	ASV_4u4_hvn_5t2	a	0.0200405
1820	a2_Q	ASV_ld0_9na_vf5	a	0.0367375
1821	a2_Q	ASV_kqk_pes_dz0	a	0.0169846
1822	a2_Q	ASV_b38_2sh_dy0	a	0.0295532
1823	a2_Q	ASV_4tp_4lw_ouu	a	0.03202
1824	a2_Q	ASV_5ja_nya_q9e	a	0.0273611
1825	a2_Q	ASV_14x_c33_tky	a	0.0202335
1826	a2_Q	ASV_n8r_hdw_pub	a	0.0225609
1827	a2_Q	ASV_jfv_arc_8t2	a	0.0296723
1828	a2_Q	ASV_o6o_olq_96y	a	0.0187066
1829	a2_Q	ASV_29b_pcp_5f0	a	0.0295609
1830	a2_Q	ASV_iqn_gie_8uo	a	0.0231254
1831	a2_Q	ASV_1z0_ied_kuy	a	0.0239457
1832	a2_Q	ASV_ny1_3d9_3jm	a	0.0327188
1833	a2_Q	ASV_ogu_uiw_r9v	a	0.0275957
1834	a2_Q	ASV_l3q_u28_han	a	0.0450092
1835	a2_Q	ASV_etk_wwt_a3x	a	0.0960139
1836	a2_Q	ASV_ff1_gly_52s	a	0.0894927
1837	a2_Q	ASV_8f4_rfp_hb9	a	0.0256412
1838	a2_Q	ASV_8ci_czk_1vx	a	0.0222589
1839	a2_Q	ASV_pgr_94x_75v	a	0.0190174
1840	a2_Q	ASV_t4c_g4q_i3s	a	0.0496115
1841	a2_Q	ASV_tdj_u3p_3cr	a	0.042291
1842	a2_Q	ASV_56k_no3_sdb	a	0.017742
1843	a2_Q	ASV_3fz_bzm_811	a	0.0335351
1844	a2_Q	ASV_dfu_wp3_v35	a	0.0538196
1845	a2_Q	ASV_4mb_1fr_k01	a	0.126738
1846	a2_Q	ASV_mm6_gdi_93t	a	0.0260101
1847	a2_Q	ASV_hsg_hsl_xam	a	0.0183321
1848	a2_Q	ASV_k4t_yzh_d36	a	0.0230335
1849	a2_Q	ASV_64z_ls3_07j	a	0.0433089
1850	a2_Q	ASV_73i_y0h_9b3	a	0.0283985
1851	a2_Q	ASV_8i8_tlg_lj0	a	0.0259481
1852	a2_Q	ASV_psf_b4d_1fq	a	0.0456863
1853	a2_Q	ASV_26s_fgp_fdh	a	0.0376779
1854	a2_Q	ASV_gyl_zz2_cm5	a	0.0206721
1855	a2_Q	ASV_dnh_hvh_mw4	a	0.0356161
1856	a2_Q	ASV_sfp_k91_jnq	a	0.0481183
1857	a2_Q	ASV_g4w_x5j_pqi	a	0.0331394
1858	a2_Q	ASV_6xi_obf_k12	a	0.0282126
1859	a2_Q	ASV_99a_vco_jua	a	0.0206561
1860	a2_Q	ASV_mmj_ooo_ktu	a	0.0539394
1861	a2_Q	ASV_tq9_q6a_9wf	a	0.02495
1862	a2_Q	ASV_q2b_7eh_8sz	a	0.0511005
1863	a2_Q	ASV_bbr_aci_wev	a	0.0238115
1864	a2_Q	ASV_ckz_wqi_1s7	a	0.0213778
1865	a2_Q	ASV_nne_ccb_vot	a	0.046213
1866	a2_Q	ASV_c8b_jhg_d56	a	0.0178829
1867	a2_Q	ASV_d83_2zz_epm	a	0.0390936
1868	a2_Q	ASV_pt7_cj5_qy5	a	0.0240279
1869	a2_Q	ASV_6cg_x0d_zrj	a	0.0221825
1870	a2_Q	ASV_dg6_3km_9e5	a	0.0353686
1871	a2_Q	ASV_sv3_cxu_n70	a	0.0233881
1872	a2_Q	ASV_orw_kt1_xiw	a	0.0554258
1873	a2_Q	ASV_h1s_1nk_utu	a	0.0247675
1874	a2_Q	ASV_nwl_gr2_vwv	a	0.0264081
1875	a2_Q	ASV_iry_nvu_gec	a	0.0433289
1876	a2_Q	ASV_jjj_9ab_qm5	a	0.0399228
1877	a2_Q	ASV_z0s_6y1_7am	a	0.0384889
1878	a2_Q	ASV_hkk_fw2_ofo	a	0.0279716
1879	a2_Q	ASV_l2b_q3k_slf	a	0.049292
1880	a2_Q	ASV_sc9_ezo_a1y	a	0.0480577
1881	a2_Q	ASV_39z_jep_nud	a	0.0462996
1882	a2_Q	ASV_4w4_l5f_iq8	a	0.041957
1883	a2_Q	ASV_wif_zlh_oaj	a	0.0407836
1884	a2_Q	ASV_lm0_yzr_vlq	a	0.0264554
1885	a2_Q	ASV_gtt_o6f_dph	a	0.017033
1886	a2_Q	ASV_gwa_mwf_t8x	a	0.0427802
1887	a2_Q	ASV_ta1_295_bgo	a	0.032537
1888	a2_Q	ASV_kj9_ybi_sil	a	0.0223687
1889	a2_Q	ASV_7hp_2fo_u3r	a	0.0447155
1890	a2_Q	ASV_9oa_gb2_hlq	a	0.0255005
1891	a2_Q	ASV_kuc_wns_2dn	a	0.0260876
1892	a2_Q	ASV_2h4_8oh_q49	a	0.0200334
1893	a2_Q	ASV_jcm_oaz_11k	a	0.0501708
1894	a2_Q	ASV_hy8_v5s_f27	a	0.017484
1895	a2_Q	ASV_ptu_jym_kba	a	0.0374549
1896	a2_Q	ASV_pvx_7i2_asn	a	0.0405595
1897	a2_Q	ASV_u7a_v4s_rof	a	0.0232218
1898	a2_Q	ASV_35j_uqv_b1u	a	0.0226878
1899	a2_Q	ASV_75k_wg4_pzk	a	0.0287355
1900	a2_Q	ASV_11c_op0_4ov	a	0.0196644
1901	a2_Q	ASV_ej4_gbe_p06	a	0.0302379
1902	a2_Q	ASV_392_yp0_n68	a	0.017461
1903	a2_Q	ASV_k6g_bxk_8d7	a	0.0338942
1904	a2_Q	ASV_rv8_z0i_4al	a	0.0241445
1905	a2_Q	ASV_far_kpl_g66	a	0.0916528
1906	a2_Q	ASV_jvv_o4a_7m6	a	0.0389153
1907	a2_Q	ASV_85u_edn_gvq	a	0.0479072
1908	a2_Q	ASV_pg4_uyh_uyt	a	0.0304776
1909	a2_Q	ASV_420_sa1_cqj	a	0.0258906
1910	a2_Q	ASV_c3d_7wz_vlw	a	0.0336296
1911	a2_Q	ASV_954_er1_uu2	a	0.0309952
1912	a2_Q	ASV_lsq_z75_mu1	a	0.0189625
1913	a2_Q	ASV_ald_qac_w9v	a	0.0246694
1914	a2_Q	ASV_er0_1e1_7nq	a	0.0313102
1915	a2_Q	ASV_of5_zmk_5la	a	0.0197377
1916	a2_Q	ASV_day_oy7_dms	a	0.0212726
1917	a2_Q	ASV_adu_phf_1o6	a	0.0290978
1918	a2_Q	ASV_ata_drd_4pt	a	0.0219254
1919	a2_Q	ASV_6z7_xu3_tsd	a	0.02066
1920	a2_Q	ASV_2a5_ggz_0kh	a	0.0242073
1921	a2_Q	ASV_is6_p98_tvr	a	0.0233421
1922	a2_Q	ASV_thf_05d_cab	a	0.0206168
1923	a2_Q	ASV_g0u_xbg_x87	a	0.0309154
1924	a2_Q	ASV_2am_exq_o3z	a	0.020665
1925	a2_Q	ASV_i4w_wgz_cbr	a	0.0190237
1926	a2_Q	ASV_m95_3m5_ofc	a	0.0334687
1927	a2_Q	ASV_rpz_zig_pj4	a	0.0212812
1928	a2_Q	ASV_n96_gap_pfo	a	0.0233629
1929	a2_Q	ASV_8o2_qtf_pob	a	0.0254828
1930	a2_Q	ASV_9j5_7n5_fjj	a	0.0229609
1931	a2_Q	ASV_lq6_ygl_ag7	a	0.0255097
1932	a2_Q	ASV_6rq_njf_qng	a	0.0292866
1933	a2_Q	ASV_9t5_g9y_nvl	a	0.0294384
1934	a2_Q	ASV_jhk_24f_0m5	a	0.0374315
1935	a2_Q	ASV_84q_ppy_ehe	a	0.0445289
1936	a2_Q	ASV_g6n_njc_aqf	a	0.0215561
1937	a2_Q	ASV_qo7_c3y_u0v	a	0.0329024
1938	a2_Q	ASV_qol_fz2_qnm	a	0.0248219
1939	a2_Q	ASV_8po_1oq_me9	a	0.0211407
1940	a2_Q	ASV_2jt_nbz_gql	a	0.108346
1941	a2_Q	ASV_tul_ghl_1k7	a	0.0168409
1942	a2_Q	ASV_r1c_jyf_4me	a	0.0265818
1943	a2_Q	ASV_h9t_eg4_5yg	a	0.0235358
1944	a2_Q	ASV_gp1_env_rr0	a	0.0518636
1945	a2_Q	ASV_hb4_cck_7s7	a	0.0319867
1946	a2_Q	ASV_49i_tpn_inl	a	0.038652
1947	a2_Q	ASV_idn_4li_lxk	a	0.0198849
1948	a2_Q	ASV_r07_mdx_lva	a	0.01765
1949	a2_Q	ASV_tw7_u2k_g07	a	0.0381628
1950	a2_Q	ASV_dlv_7w7_gog	a	0.024427
1951	a2_Q	ASV_l2t_e0e_5h6	a	0.0200639
1952	a2_Q	ASV_1uy_kom_u06	a	0.0313689
1953	a2_Q	ASV_lcd_swf_w0p	a	0.0783942
1954	a2_Q	ASV_bx3_30n_r9o	a	0.0291818
1955	a2_Q	ASV_ky8_jvb_mxv	a	0.0197324
1956	a2_Q	ASV_glm_3b8_14f	a	0.0257006
1957	a2_Q	ASV_kgn_arg_dud	a	0.06459
1958	a2_Q	ASV_3vi_w8h_mf3	a	0.0334765
1959	a2_Q	ASV_hpg_uor_pq0	a	0.0202984
1960	a2_Q	ASV_t0t_mvk_0le	a	0.2268
1961	a2_Q	ASV_lzs_4nt_aws	a	0.0221618
1962	a2_Q	ASV_ufa_gbw_5se	a	0.0245361
1963	a2_Q	ASV_m2v_i19_chl	a	0.0177532
1964	a2_Q	ASV_pj4_1fx_5y5	a	0.0181277
1965	a2_Q	ASV_hmz_nlh_4lr	a	0.0282462
1966	a2_Q	ASV_6c7_zzt_3e7	a	0.0223256
1967	a2_Q	ASV_9ce_7ui_0wp	a	0.0301253
1968	a2_Q	ASV_52b_rcu_mka	a	0.0281493
1969	a2_Q	ASV_8q0_xcm_vwq	a	0.0579031
1970	a2_Q	ASV_bpw_4mf_x28	a	0.0388964
1971	a2_Q	ASV_ofp_zpm_pz7	a	0.0405521
1972	a2_Q	ASV_5ss_dhl_33d	a	0.0281412
1973	a2_Q	ASV_swk_eha_gw1	a	0.0307864
1974	a2_Q	ASV_8ev_8qf_05x	a	0.0334563
1975	a2_Q	ASV_e9n_sqv_vlv	a	0.160366
1976	a2_Q	ASV_svl_7wn_sxt	a	0.0175281
1977	a2_Q	ASV_6na_wd5_jx8	a	0.0184116
1978	a2_Q	ASV_jq5_ggm_gsn	a	0.0284395
1979	a2_Q	ASV_g8p_j4m_bou	a	0.0325439
1980	a2_Q	ASV_9lz_5dd_0zu	a	0.0224525
1981	a2_Q	ASV_8ng_qhm_t00	a	0.0345966
1982	a2_Q	ASV_6u6_ue2_nvb	a	0.0177379
1983	a2_Q	ASV_7a3_ols_2xs	a	0.0202893
1984	a2_Q	ASV_pme_3i9_e6k	a	0.036549
1985	a2_Q	ASV_335_vcs_rq6	a	0.0196081
1986	a2_Q	ASV_6bn_45s_miq	a	0.0190374
1987	a2_Q	ASV_1ez_ya2_v8z	a	0.0496178
1988	a2_Q	ASV_e8h_j35_lh0	a	0.0227894
1989	a2_Q	ASV_42x_xbw_7p2	a	0.0758089
1990	a2_Q	ASV_6r3_vql_0ux	a	0.0672796
1991	a2_Q	ASV_ijv_oi3_a6u	a	0.0287238
1992	a2_Q	ASV_idb_33f_iqi	a	0.0861656
1993	a2_Q	ASV_hql_dkv_frq	a	0.0731544
1994	a2_Q	ASV_bk4_8sk_qi5	a	0.0576093
1995	a2_Q	ASV_b8y_28f_zr9	a	0.104069
1996	a2_Q	ASV_84j_pfv_6x3	a	0.0490273
1997	a2_Q	ASV_9ns_twe_tzu	a	0.0191021
1998	a2_Q	ASV_bm6_ta9_u2k	a	0.0343089
1999	a2_Q	ASV_5jx_6fn_b45	a	0.022421
[truncated: 15,664 more rows]

## Sheet: Figure 3b
Shared taxa : a & aF
trt.code.2	Treatment	mean(relative growth rate)
a1_Q	a	0.04467821
a2_Q	a	0.04164588
a3_Q	a	0.05103599
a4_Q	a	0.04505483
aF1_Q	aF	0.07777218
aF2_Q	aF	0.05465606
aF3_Q	aF	0.05320972
aF4_Q	aF	0.05834096
Shared taxa : a & aD
trt.code.2	Treatment	mean(relative growth rate)
a1_Q	a	0.05743621
a2_Q	a	0.05251419
a3_Q	a	0.06475686
a4_Q	a	0.06550859
aD1_Q	aD	0.04344168
aD2_Q	aD	0.04546046
aD3_Q	aD	0.05503075
aD4_Q	aD	0.05115991
Shared taxa : aD & aFD
trt.code.2	Treatment	mean(relative growth rate)
aD1_Q	aD	0.05253297
aD2_Q	aD	0.04455592
aD3_Q	aD	0.05181132
aD4_Q	aD	0.06253287
aFD1_Q	aFD	0.04036449
aFD2_Q	aFD	0.04675753
aFD3_Q	aFD	0.04697732
aFD4_Q	aFD	0.05138328
Shared taxa : aDF& aFD
trt.code.2	Treatment	mean(relative growth rate)
aF1_Q	aF	0.07254648
aF2_Q	aF	0.05360409
aF3_Q	aF	0.05916002
aF4_Q	aF	0.06145571
aFD1_Q	aFD	0.03571884
aFD2_Q	aFD	0.03580296
aFD3_Q	aFD	0.04816798
aFD4_Q	aFD	0.04778915

## Sheet: Figure 4a
	Effect	DFn	DFd	F	p	p<.05	ges	Taxonomic group	mean_a	mean_aD	mean_aF	mean_aFD	standard_error_relative_change_ a_aD
1	Drought	1	12	9.481	0.01	*	0.441	Acidobacteriota	200	62	136	114	0.04
2	Drought	1	12	15.013	0.002	*	0.556	Actinobacteriota	150	160	131	227	0.1
3	Drought	1	12	18.985	0.000933	*	0.613	Armatimonadota	10	3	12	6	0.11
4	Drought	1	12	3.652	0.08		0.233	Chloroflexi	52	20	47	50	0.08
5	Drought	1	12	17.009	0.001	*	0.586	Crenarchaeota	9	4	16	4	0.19
6	Drought	1	12	54.204	8.71e-06	*	0.819	Cyanobacteria	10	2	14	4	0.08
7	Drought	1	12	4.741	0.05		0.283	Desulfobacterota	6	4	3	2	0.11
8	Drought	1	12	105.304	2.71e-07	*	0.898	Elusimicrobiota	46	6	31	9	0.03
9	Drought	1	12	3.399	0.09		0.221	Firmicutes	16	14	5	14	0.16
10	Drought	1	12	85.57	8.26e-07	*	0.877	Gemmatimonadota	50	12	44	14	0.03
11	Drought	1	12	8.217	0.014	*	0.406	Latescibacterota	12	6	9	5	0.1
12	Drought	1	12	3.227	0.098		0.212	Planctomycetota	70	26	60	71	0.07
13	Drought	1	12	59.249	5.57e-06	*	0.832	Proteobacteria	336	72	290	148	0.02
14	Drought	1	12	13.804	0.003	*	0.535	Verrucomicrobiota	154	45	131	85	0.06

## Sheet: Figure 4b
	Effect	DFn	DFd	F	p	p<.05	ges	Taxonomic group	mean_a	mean_aD	mean_aF	mean_aFD	standard_error_relative_change_aD_aFD
1	Future	1	12	0.065	0.803		0.005	Acidobacteriota	200	62	136	114	0.31
2	Drought:Future	1	12	4.947	0.046	*	0.292	Acidobacteriota	200	62	136	114	0.31
3	Future	1	12	2.98	0.11		0.199	Actinobacteriota	150	160	131	227	0.04
4	Drought:Future	1	12	9.976	0.008	*	0.454	Actinobacteriota	150	160	131	227	0.04
5	Future	1	12	2.635	0.13		0.18	Armatimonadota	10	3	12	6	0.62
6	Drought:Future	1	12	0.007	0.933		0.000608	Armatimonadota	10	3	12	6	0.62
7	Future	1	12	2.93	0.113		0.196	Chloroflexi	52	20	47	50	0.36
8	Drought:Future	1	12	5.336	0.039	*	0.308	Chloroflexi	52	20	47	50	0.36
9	Future	1	12	2.991	0.109		0.2	Crenarchaeota	9	4	16	4	0.29
10	Drought:Future	1	12	3.469	0.087		0.224	Crenarchaeota	9	4	16	4	0.29
11	Future	1	12	4.742	0.05		0.283	Cyanobacteria	10	2	14	4	0.66
12	Drought:Future	1	12	0.527	0.482		0.042	Cyanobacteria	10	2	14	4	0.66
13	Future	1	12	8.963	0.011	*	0.428	Desulfobacterota	6	4	3	2	0.12
14	Drought:Future	1	12	0.296	0.596		0.024	Desulfobacterota	6	4	3	2	0.12
15	Future	1	12	0.098	0.76		0.008	Elusimicrobiota	46	6	31	9	0.33
16	Drought:Future	1	12	5.591	0.036	*	0.318	Elusimicrobiota	46	6	31	9	0.33
17	Future	1	12	12.188	0.004	*	0.504	Fibrobacterota	9	1	14	4	0.86
18	Drought:Future	1	12	0.71	0.416		0.056	Fibrobacterota	9	1	14	4	0.86
19	Future	1	12	6.936	0.022	*	0.366	Firmicutes	16	14	5	14	0.12
20	Drought:Future	1	12	8.393	0.013	*	0.412	Firmicutes	16	14	5	14	0.12
21	Future	1	12	0.03	0.866		0.002	Gemmatimonadota	50	12	44	14	0.23
22	Drought:Future	1	12	0.629	0.443		0.05	Gemmatimonadota	50	12	44	14	0.23
23	Future	1	12	0.913	0.358		0.071	Latescibacterota	12	6	9	5	0.17
24	Drought:Future	1	12	0.466	0.508		0.037	Latescibacterota	12	6	9	5	0.17
25	Future	1	12	3.324	0.093		0.217	Planctomycetota	70	26	60	71	0.45
26	Drought:Future	1	12	9.017	0.011	*	0.429	Planctomycetota	70	26	60	71	0.45
27	Future	1	12	0.323	0.58		0.026	Proteobacteria	336	72	290	148	0.24
28	Drought:Future	1	12	5.469	0.037	*	0.313	Proteobacteria	336	72	290	148	0.24
29	Future	1	12	0.166	0.691		0.014	Verrucomicrobiota	154	45	131	85	0.32
30	Drought:Future	1	12	2.244	0.16		0.158	Verrucomicrobiota	154	45	131	85	0.32

## Sheet: Figure 5a
	a1_Q a	a2_Q a	a3_Q a	a4_Q a	aD1_Q aD	aD2_Q aD	aD3_Q aD	aD4_Q aD	aF1_Q aF	aF2_Q aF	aF3_Q aF	aF4_Q aF	aFD1_Q aFD	aFD2_Q aFD	aFD3_Q aFD	aFD4_Q aFD
Bacteroidota: env.OPS 17 NA	0.103451	0.116639	0.0240816	0.00961711	0	0	0	0	0.0802863	0.0627186	0.065461	0.0570549	0.00206252	0.00526723	0.00430092	0.00127831
Proteobacteria: Cavicella	0.0445011	1.79586e-05	0.00825268	0.0597069	0	0	0	0	1.29297e-05	0.0245185	0.0107398	0.0242773	0	0	0	0
Proteobacteria: Pseudoduganella	0.0251324	0.0176058	0.0143787	0.0554109	0	0.000797274	0	0	0.00715006	0	0.00583747	0.00611479	0	0	0	0
Proteobacteria: Alkanibacter	0.0384358	0.0117687	0.0195777	0.010089	0	0	0	0	0.00552107	0.0108669	0.000996884	0.00658796	0.000116894	0.00128315	0.000521092	0
Proteobacteria: Sphingomonas	0.00794756	0.0145972	0.0143046	0.0249356	0	0	0	0	0.0112724	0.00630122	0	0.00819653	0	0	0	0
Proteobacteria: Micropepsaceae NA	0.00658775	0.0110334	0.007987	0.00761525	0	0	0	0	0.0165005	0.00680877	0.0078885	0.00531326	0	0	0	0
Proteobacteria: Arenimonas	0.00565625	0.00802528	0.00681653	0.00901527	0	0	0	0	0.00864483	0.00493922	0.0173907	0.00464851	0	0	0	0
Acidobacteriota: Holophaga	0.00454767	0.0153558	0.00455108	0.0139766	0	0	0	0	0.000215361	0.00953648	0.00303647	0.00260685	0	0	0.000178641	0
Verrucomicrobiota: Pedosphaeraceae NA	0.00209441	0.000850887	0.00145169	0.00283709	0	0	0	0.00181345	0.010876	0.00146282	0.0213506	0.000904736	0	0.000686156	0	0
Bacteroidota: Cytophaga	0.00159398	0.00988821	0	0	0	0	0	0	0.000356968	0.00794636	0.0203323	0.000702473	0	0	0	0
Myxococcota: BIrii41 NA	0.00249739	0.00242929	0.00177993	0.0152461	0	0	0	0	0.00416306	0.00610379	0.00316023	0.00341084	0	0	0	0
Bacteroidota: CWT CU03-E12 NA	0.00115691	0.00951841	0	0	0	0	0	0	0	0	0.0238466	0.000362751	0	0	0	0
Proteobacteria: Bradyrhizobium	0	0	0.00787969	0	0	0	0	0	0.0211718	0	0	0.00495391	0	0	0	0
Bacteroidota: Microscillaceae NA	0.000568444	0.000551665	0	0	0	0	0	0	0.00171742	0.0212963	0.000995643	0.000582752	0	0.000905589	0.000494954	0.0017073
Proteobacteria: Roseateles	0.00023845	0	0.000683521	0.00233081	0	0	0	0	1.62135e-05	0.00307035	0.000641118	0.011758	0	0	0.000449024	0

[truncated: 20 more sheets: Figure 5b, Supplementary Figure 1, Supplementary Figure 2, Supplementary Figure 3a, Supplementary Figure 3b, Supplementary Figure 3c, Supplementary Figure 3d, Supplementary Figure 3e, Supplementary Figure 4a, Supplementary Figure 4b, Supplementary Figure 5, Supplementary Figure 6, Supplementary Figure 7a, Supplementary Figure 7b, Supplementary Figure 8a, Supplementary Figure 8b, Supplementary Figure 9a, Supplementary Figure 9b, Supplementary Figure 10, Supplementary Figure 11]
